# Supplementary material for: Antibodies Targeting Novel Neutralizing Epitopes of Hepatitis C Virus Glycoprotein Preclude Genotype 2 Virus Infection
Source: PLoS One. 2015 Sep 25;10(9):e0138756. doi: 10.1371/journal.pone.0138756 (PMC4583415; doi:10.1371/journal.pone.0138756)
Supplement: S1 File — HCV genotype 1b reference sequence (aa192-717). (ZIP) [file pone.0138756.s003.zip]

Archive with 1 entries (1 files):
- genotype 1b chinese HCV sequence alignment.gb
