# Supplementary material for: Antibodies Targeting Novel Neutralizing Epitopes of Hepatitis C Virus Glycoprotein Preclude Genotype 2 Virus Infection
Source: PLoS One. 2015 Sep 25;10(9):e0138756. doi: 10.1371/journal.pone.0138756 (PMC4583415; doi:10.1371/journal.pone.0138756)
Supplement: S1 File — HCV genotype 1b reference sequence (aa192-717). (ZIP) [file pone.0138756.s003.zip › genotype 1b chinese HCV sequence alignment.gb]

LOCUS       1a ref       3011 aa
DEFINITION  1a ref     3011 aa
TITLE       1a ref
ORIGIN

        1 MSTNPKPQRK TKRNTNRRPQ DVKFPGGGQI VGGVYLLPRR GPRLGVRATR KTSERSQPRG
       61 RRQPIPKARR PEGRTWAQPG YPWPLYGNEG CGWAGWLLSP RGSRPSWGPT DPRRRSRNLG
      121 KVIDTLTCGF ADLMGYIPLV GAPLGGAARA LAHGVRVLED GVNYATGNLP GCSFSIFLLA
      181 LLSCLTVPAS AYQVRNSSGL YHVTNDCPNS SIVYEAADAI LHTPGCVPCV REGNASRCWV
      241 AVTPTVATRD GKLPTTQLRR HIDLLVGSAT LCSALYVGDL CGSVFLVGQL FTFSPRRHWT
      301 TQDCNCSIYP GHITGHRMAW DMMMNWSPTA ALVVAQLLRI PQAIMDMIAG AHWGVLAGIA
      361 YFSMVGNWAK VLVVLLLFAG VDA-ETHVTG GSAGRTTAGL VGLLTPGAKQ NIQLINTNGS
      421 WHINSTALNC NESLNTGWLA GLFYQHKFNS SGCPERLASC RRLTDFAQGW GPISYANGSG
      481 LDERPYCWHY PPRPCGIVPA KSVCGPVYCF TPSPVVVGTT DRSGAPTYSW GANDTDVFVL
      541 NNTRPPLGNW FGCTWMNSTG FTKVCGAPPC VIGGVGNNTL LCPTDCFRKH PEATYSRCGS
      601 GPWITPRCMV DYPYRLWHYP CTINYTIFKV RMYVGGVEHR LEAACNWTRG ERCDLEDRDR
      661 SELSPLLLST TQWQVLPCSF TTLPALSTGL IHLHQNIVDV QYLYGVGSSI ASWAIKWEYV
      721 VLLFLLLADA RVCSCLWMML LISQAEAALE NLVILNAASL AGTHGLVSFL VFFCFAWYLK
      781 GRWVPGAVYA FYGMWPLLLL LLALPQRAYA LDTEVAASCG GVVLVGLMAL TLSPYYKRYI
      841 SWCMWWLQYF LTRVEAQLHV WVPPLNVRGG RDAVILLMCV VHPTLVFDIT KLLLAIFGPL
      901 WILQASLLKV PYFVRVQGLL RICALARKIA GGHYVQMAII KLGALTGTYV YNHLTPLRDW
      961 AHNGLRDLAV AVEPVVFSRM ETKLITWGAD TAACGDIING LPVSARRGQE ILLGPADGMV
     1021 SKGWRLLAPI TAYAQQTRGL LGCIITSLTG RDKNQVEGEV QIVSTATQTF LATCINGVCW
     1081 TVYHGAGTRT IASPKGPVIQ MYTNVDQDLV GWPAPQGSRS LTPCTCGSSD LYLVTRHADV
     1141 IPVRRRGDSR GSLLSPRPIS YLKGSSGGPL LCPAGHAVGL FRAAVCTRGV AKAVDFIPVE
     1201 NLETTMRSPV FTDNSSPPAV PQSFQVAHLH APTGSGKSTK VPAAYAAQGY KVLVLNPSVA
     1261 ATLGFGAYMS KAHGVDPNIR TGVRTITTGS PITYSTYGKF LADGGCSGGA YDIIICDECH
     1321 STDATSILGI GTVLDQAETA GARLVVLATA TPPGSVTVSH PNIEEVALST TGEIPFYGKA
     1381 IPLEVIKGGR HLIFCHSKKK CDELAAKLVA LGINAVAYYR GLDVSVIPTS GDVVVVSTDA
     1441 LMTGFTGDFD SVIDCNTCVT QTVDFSLDPT FTIETTTLPQ DAVSRTQRRG RTGRGKPGIY
     1501 RFVAPGERPS GMFDSSVLCE CYDAGCAWYE LTPAETTVRL RAYMNTPGLP VCQDHLEFWE
     1561 GVFTGLTHID AHFLSQTKQS GENFPYLVAY QATVCARAQA PPPSWDQMWK CLIRLKPTLH
     1621 GPTPLLYRLG AVQNEVTLTH PITKYIMTCM SADLEVVTST WVLVGGVLAA LAAYCLSTGC
     1681 VVIVGRIVLS GKPAIIPDRE VLYQEFDEME ECSQHLPYIE QGMMLAEQFK QKALGLLQTA
     1741 SRQAEVITPA VQTNWQKLEV FWAKHMWNFI SGIQYLAGLS TLPGNPAIAS LMAFTAAVTS
     1801 PLTTGQTLLF NILGGWVAAQ LAAPGAATAF VGAGLAGAAI GSVGLGKVLV DILAGYGAGV
     1861 AGALVAFKIM SGEVPSTEDL VNLLPAILSP GALVVGVVCA AILRRHVGPG EGAVQWMNRL
     1921 IAFASRGNHV SPTHYVPESD AAARVTAILS SLTVTQLLRR LHQWISSECT TPCSGSWLRD
     1981 IWDWICEVLS DFKTWLKAKL MPQLPGIPFV SCQRGYRGVW RGDGIMHTRC HCGAEITGHV
     2041 KNGTMRIVGP RTCRNMWSGT FPINAYTTGP CTPLPAPNYK FALWRVSAEE YVEIRRVGDF
     2101 HYVSGMTTDN LKCPCQIPSP EFFTELDGVR LHRFAPPCKP LLREEVSFRV GLHEYPVGSQ
     2161 LPCEPEPDVA VLTSMLTDPS HITAEAAGRR LARGSPPSMA SSSASQLSAP SLKATCTANH
     2221 DSPDAELIEA NLLWRQEMGG NITRVESENK VVILDSFDPL VAEEDEREVS VPAEILRKSR
     2281 RFARALPVWA RPDYNPPLVE TWKKPDYEPP VVHGCPLPPP RSPPVPPPRK KRTVVLTEST
     2341 LSTALAELAT KSFGSSSTSG ITGDNTTTSS EPAPSGCPPD SDVESYSSMP PLEGEPGDPD
     2401 LSDGSWSTVS SGADTEDVVC CSMSYSWTGA LVTPCAAEEQ KLPINALSNS LLRHHNLVYS
     2461 TTSRSACQRQ KKVTFDRLQV LDSHYQDVLK EVKAAASKVK ANLLSVEEAC SLTPPHSAKS
     2521 KFGYGAKDVR CHARKAVAHI NSVWKDLLED SVTPIDTTIM AKNEVFCVQP EKGGRKPARL
     2581 IVFPDLGVRV CEKMALYDVV SKLPLAVMGS SYGFQYSPGQ RVEFLVQAWK SKKTPMGFSY
     2641 DTRCFDSTVT ESDIRTEEAI YQCCDLDPQA RVAIKSLTER LYVGGPLTNS RGENCGYRRC
     2701 RASGVLTTSC GNTLTCYIKA RAACRAAGLQ DCTMLVCGDD LVVICESAGV QEDAASLRAF
     2761 TEAMTRYSAP PGDPPQPEYD LELITSCSSN VSVAHDGAGK RVYYLTRDPT TPLARAAWET
     2821 ARHTPVNSWL GNIIMFAPTL WARMILMTHF FSVLIARDQL EQALNCEIYG ACYSIEPLDL
     2881 PPIIQRLHGL SAFSLHSYSP GEINRVAACL RKLGVPPLRA WRHRARSVRA RLLSRGGRAA
     2941 ICGKYLFNWA VRTKLKLTPI AAAGRLDLSG WFTAGYSGGD IYHSVSHARP RWFWFCLLLL
     3001 AAGVGIYLLP NR
//
LOCUS       192-717�Ż���ģ������D10934��       3010 aa
DEFINITION  192-717�Ż���ģ������D10934��     3010 aa
TITLE       (192-717)
ORIGIN

        1 MSTNPKPQRK TKRNTNRRPQ DVKFPGGGQI VGGVYLLPRR GPRLGVRATR KTSERSQPRG
       61 RRQPIPKARR PEGRAWAQPG YPWPLYGNEG MGWAGWLLSP RGSRPSWGPN DPRRRSRNLG
      121 KVIDTLTCGF ADLMGYIPLV GAPLGGAARA LAHGVRALED GVNYATGNLP GCSFSIFLLA
      181 LLSCLTIPAS AYEVRNVSGV YHVTNDCSNS SIVYEAADMI MHTPGCVPCV RENNSSRCWV
      241 ALTPTLAARN ASVPTTTIRR HVDLLVGAAA FCSAMYVGDL CGSVFLVSQL FTFSPRRHET
      301 VQDCNCSIYP GHVSGHRMAW DMMMNWSPTT ALVVSQLLRI PQAVVDMVAG AHWGVLAGLA
      361 YYSMVGNWAK VLIVMLLFAG VDG-GTYVTG GAQAHTTRGF ASLFTPGPSQ KIQLVNTNGS
      421 WHINRTALNC NDSLNTGFLA ALFYTHKFNS SGCPERMASC RPIDKFAQGW GPITYAEPDS
      481 SDQRPYCWHY APRPCGIVPA SQVCGPVYCF TPSPVVVGTT DRFGVPTYNW GENETDVLLL
      541 NNTRPPQGNW FGCTWMNSTG FTKTCGGPPC NIGGVGNNTL TCPTDCFRKH PEATYTKCGS
      601 GPWLTPRCLV DYPYRLWHYP CTVNFTIFKV RMYVGGVEHR LNAACNWTRG ERCDLEDRDR
      661 SELSPLLLST TEWQILPCSF TTLPALSTGL IHLHQNIVDV QYLYGVGSAV VSFAIKWEYV
      721 LLLFLLLADA RVCACLWMML LIAQAEAALE NLVVLNAASV AGVHGILSFL VFFCAAWYIK
      781 GRLVPGAAYA FYGVWPLLLL LLALPPRAYA MAREMAASCG GAVFVGLALL TLSPYYKVFL
      841 ARLIWWLQYF ITRAEAHLQV WIPPLNVRGG RDAIILLTCA AHPELIFDIT KLLLAIFGPI
      901 MVLQAGITKM PYFVRAQGLI RACMLVRKVA GGHYVQMAFM KLAALTGTYV YDHLTPLRDW
      961 AHTGLRDLAV AVEPVVFSDM ETKIITWGAD TAACGDIILG LPVSARRGKE ILLGPADSLE
     1021 GQGWRLLAPI TAYSQQTRGL LGCIITSLTG RDKNQVEGEV QVVSTATQSF LATCVNGVCW
     1081 TVYHGAGSKT LAGPKGPITQ MYTNVDQDLV GWPAPSGARS LTPCTCGSSD LYLVTRYADV
     1141 IPVRRRGDSR GSLLSPRPVS YLKGSSGGPL LCPSGHAAGI FRAAVCTRGV AKAVDFVPVE
     1201 SMETTMRSPV FTDNSSPPAV PQTFQVAHLH APTGSGKSTK VPAAYAAQGY KVLVLNPSVA
     1261 ATLGFGAYMS KAHGIDPNTR TGVRTITTGA PITYSTYGKF LADGGCSGGA YDIIICDECH
     1321 STDSTTILGI GTVLDQAETA GARLVVLATA TPPGSVTVPH SNIEEVALST TGEIPFYGKA
     1381 IPIETIKGGR HLIFCHSKKK CDELAAKLSA LGLNAVAYYR GLDVSVIPTS GDVVVVATDA
     1441 LMTGFTGDFD SVIDCNTCVT QTVDFSLDPT FTIETTTVPQ DAVSRSQRRG RTGRGRRGIY
     1501 RFVTPGERPS GMFDSSVLCE CYDAGCAWYE LTPAETSVRL RAYLNTPGLP VCQDHLEFWE
     1561 SVFTGLTHID AHFLSQTKQA GDNFPYLVAY QATVCARAQA PPPSWDQMWK CLIRLKPTLH
     1621 GPTPLLYRLG AVQNEVTLTH PITKYIMACM SADLEVVTST WVLVGGVLAA LAAYCLTTGS
     1681 VVIVGRIVLS GRPAVIPDRE VLYQEFDEME ECGSHLPYIE QGMQLAEQFK QKALGLLQIA
     1741 TKQAEAAAPV VESKWRALET FWAKHMWNFI SGVQYLAGLS TLPGNPAIAS LMAFTASVTS
     1801 PLTTQSTLLF NILGGWVAAQ LAPPSAASAF VGAGIAGAAV GSIGLGKVLV DILAGYGAGV
     1861 AGALVAFKIM SGETPSAEDL VNLLPAILSP GALVVGVVCA AIQRRHVGPG EGAVQWMNRL
     1921 IAFASRGNHV SPTHYVPESD AAARVTQILS SLTITQLLKR LHQWINEDCS TPCSGSWLRD
     1981 IWDWICSVLT DFKTWLQSKL LPRLPGVPFF SCQRGYKGVW RGDGIMQTTC PCGAQITGHV
     2041 KNGSMRIVGP KTCSNTWHGT FPINAYTTGP CTPSPAPNYS RALWRVAAEE YVEVTRVGDF
     2101 HYITGMTTDN IKCPCQVPAP EFFTEVDGVR LHRYAPACKP VLREEVDFQV GLNQYPVGSQ
     2161 LPCEPEPDVA VLTSMLTDPS HITAEAAKRR LARGSPPSLA SSSASQLSAP SLKATCTTHH
     2221 DSPDADLIEA NLLWRQEMGG NITRVESENK VVILDSFEPL RAEEDEREVS VAAEILRKTR
     2281 RFPPAMPVWA RPDYNPPLLE SWKDPDYVPP VVHGCPLPPT KAPPIPPPRR KRTVVLTEST
     2341 VSSALAELAT KTFGSSGSSA VDSGTATAPP DQTSNDGDRE SDAESYSSMP PLEGEPGDPD
     2401 LSDGSWSTVS EEASGDVVCC SMSYTWTGAL ITPCAAEESK LPINPLSNSL LRHHNMVYAT
     2461 TSRSASLRQK KVTFDRLQVL DDHYRDVLKE MKAKASTVKA KLLSIEEACK LTPPHSAKSK
     2521 FGYGAKDVRN LSSKAVNHIR SVWKDLLEDT ETPIDTTIMA KNEVFCVQPE KGGRKPARLI
     2581 VFPDLGVRVC EKMALYDVVS TLPQAVMGSS YGFQYSPGQR VEFLVNTWKS KKCPMGFSYD
     2641 TRCFDSTVTE NDIRIEESIY QCCDLAPEAK QAIKSLTERL YIGGPLTNSK GQNCGYRRCR
     2701 ASGVLTTSCG NTLTCYLKAS AACRAAKLQD CTMLVNGDDL VVICESAGTQ EDAASLRVFT
     2761 EAMTRYSAPP GDPPQPEYDL ELITSCSSNV SVAHDASGKR VYYLTRDPTT PLARAAWETA
     2821 RHTPVNSWLG NIIMYAPTLW ARMILMTHFF SILLAQEQLE KALECQIYGA CYSIEPLDLP
     2881 QIIERLHGLS AFSLHSYSPG EINRVASCLR KLGVPPLRVW RHRARSVRAK LLSQGGRAAT
     2941 CGKYLFNWAV RTKLKLTPIP AASRLDLSGW FVAGYGGGDI YHSLSRARPR WFMLCLLLLS
     3001 VGVGIYLLPN R
//
LOCUS       0120017 0w       754 aa
DEFINITION  0120017 0w     754 aa
TITLE       0120017 0w
ORIGIN

        1 MSTNPKPQRK TKRNTNRRPQ DVKFPGGGQI VGGVYLLPRR GPRLGVRATR KTSERSQPRG
       61 RRQPIPKARQ PEGRAWAQPG YPWPLYGNEG MGWAGWLLSP RGSRPSWGPT DPRRRSRNLG
      121 KVIDTLTCGF ADLMGYIPLV GAPLGGAARA LAHGVRVLED GVNYATGNLP GCSFSIFLLA
      181 LLSCLTTPAS AYEVRNASGV YHVTNDCSNS SIVYEAADMI MHTPGCVPCV RENNSSRCWV
      241 ALTPTLAARN ASIPTKAIRR HVDLLVGAAA FCSAMYVGDL CGSVFLVSQL FTFSPRRHET
      301 VQDCNCSIYP GHLSGHRMAW DMMMNWSPTT ALVVSQLLRI PQAIVDMVAG AHWGVLAGLA
      361 YYSMVGNWAK VLIVMLLFAG VDG-NTRVSG GMAAQTTSRI TSLFTSGPSQ KIQLINTNGS
      421 WHINRTALNC NDSLSTGFLA ALFYAHKFNS SGCPERMASC RSIDKFAQGW GPITYARPNS
      481 PDQRPYCWHY APQPCGIVPA AQVCGPVYCF TPSPVVVGTT DRFGVPTYTW GANETDVLLL
      541 NNTRPPQGNW FGCTWMNTTG FTKTCGGPPC NIGGVGNNTL TCPTDCFRKH PEATYTKCGS
      601 GPWLTPRCMV DYPYRLWHYP CTVNFSIFKV RMYVGGVEHR LNAACNWTRG ERCDLEDRDR
      661 SELSPLLLST TEWQILPCSF TTLPALSTGL IHLHQNIVDV QYLYGVGSAV VSFVIKWEYV
      721 LLLFLLLADA RVCACLWMML LIAQAEAALE NLVV
//
LOCUS       0120017 12w       721 aa
DEFINITION  0120017 12w     721 aa
TITLE       0120017 12w
ORIGIN

        1 MSTNPKPQRK TKRNTNRRPQ DVKFPGGGQI VGGVYLLPRR GPRLGVRATR KTSERSQPRG
       61 RRQPIPKARQ PEGRAWAQPG YPWPLYGNEG MGWAGWLLSP RGSRPSWGPT DPRRRSRNLG
      121 KVIDTLTCGF ADLMGYIPLV GAPLGGAARA LAHGVRVLED GVNYATGNLP GCSFSIFLLA
      181 LLSCLTIPAS AYEVRNVSGV YHVTNDCSNS SIVYEAADMI MHTPGCVPCV RENNSSRCWV
      241 ALTPTLAARN ASIPTKAIRR HVDLLVGAAA FCSAMYVGDL CGSVFLISQL FTFSPRRHET
      301 VQDCNCSIYP GHLSGHRMAW DMMMNWSPTT ALVVSQLLRI PQAVVDMVAG AHWGVLAGLA
      361 YYSMVGNWAK VLIVMLLFAG VDG-LTTVTG GSAGHHTNRF ASLFNPGPSQ KIQLINTNGS
      421 WHINRTALNC NDSLSTGFLA ALFYTRNFNS SGCLERMASC RSIDKFAQGW GPITYAKPDN
      481 SDQRPYCWHY APQPCGIVPA AQVCGPVYCF TPSPVVVGTT DRFGAPTYTW GENETDVLLL
      541 NNTRPPQGNW FGCTWMNATR FSKTCGGPPC NIGGVGNNTL TCPTDCFRKH PEATYAKCGS
      601 GPWLTPRCIV DYPYRLWHYP CTVNFSIFKV RMYVGGVEHR LNAACNWTRG ERCDLEDRDR
      661 SELSPLLLST TEWQILPCSF TTLPALSTGL IHLHQNIVDV QYLYGVGSAV VSFAIKWEYV
      721 L
//
LOCUS       0120029 0w consensus seq       754 aa
DEFINITION  0120029 0w consensus seq     754 aa
TITLE       0120029 0w consensus seq
ORIGIN

        1 MSTNPKPQRK TKRNTNRRPQ DVKFPGGGQI VGGVYLLPRR GPRLGVRATR KTSERSQPRG
       61 RRQPIPKARR PEGRTWAQPG YPWPLYGNEG LGWAGWLLSP RGSRPSWGPT DPRRRSRNLG
      121 KVIDTLTCGF ADLMGYIPLV GAPLGGAARA LAHGVRVLED GVNYATGNLP GCSFSIFLLA
      181 LLSCLTTPAS AYEVRNVSGV YHVTNDCSNS SIVYEAEGII MHTPGCVPCV REGNASSCWV
      241 ALTPTLAAKN YSVPTMTIRR HVDLLVGAAV FCSAMYVGDL CGSVFLVSQL FTFSPRRYQT
      301 VQDCNCSIYP GHVSGHRMAW DMMMNWSPTT ALVVSQLLRI PQAVMDMLAG GHWGVLAGLA
      361 YYSMVGNWAK VLIVMLLFAG VDG-ATYTTG GAISRQAQGL SGLFASGPSQ NLQLVNTNGS
      421 WHINRTALNC NDSLNTGFLA ALFYRYKFNS SGCPERMASC RSIDKFDQGW GPITYDQSDI
      481 PDQRPYCWHY APRQCGIVPA SEVCGPVYCF TPSPVVVGTT DRRGVPTYRW GGNASDVLLL
      541 NNTRPPQGNW FGCTWMNTTG FTKSCGGPPC NIGGAGNNTL TCPTDCFRKH PEATYSRCGS
      601 GPWLTPRCLV DYPYRLWHYP CTVNFTIFKV RMYVGGVEHR LNAACNWTRG ERCDLQDRDR
      661 SELSPLLLST TEWQVLPCSF TTLPALSTGL IHLHQNIVDV QYLYGVGSAV VSFVIKWEYI
      721 LLLFLLLADA RVCACLWMMV LIAQAEAALE NLVV
//
LOCUS       01200002 0w consensus seq       771 aa
DEFINITION  01200002 0w consensus seq     771 aa
TITLE       01200002 0w consensus seq
ORIGIN

        1 MSTNPKPQRQ TKRNTNRRPQ DVKFPGGGQI VGGVYSLPRR GPRLGVRATR KTSERSQPRG
       61 RRQPIPKARR PEGRNWAQPG YPWPLYGNEG LGWAGWLLSP RGSRPSWGPT DPRRRSRNLG
      121 KVIDTLTCGF ADLMGYIPLV GAPLGGVARA LAHGVRVLED GVNYATGNLP GCSFSIFLLA
      181 LLSCLTIPAS AHEVRNVSGL YHVTNDCSNS SIVYEAADLI MHTPGCVPCV RENNSSRCWV
      241 ALTPTLAARN ASIPTTTIRR HVDLLVGAAA FCSAMYVGDL CGSVFLVSQL FTFSPRRYET
      301 TQDCNCSIYP GHLTGHRMAW DMMMNWSPTT ALVVSQLLRI PQAVMDMVVG AHWGVLAGLA
      361 YYAMVGNWAK VLIVMLLFAG VDG-NTYASG GAVSHTTRRF ASLFTQGSSQ NIQLINTNGS
      421 WHINRTALNC NDSLDTGFLA ALFYTHKFNA SGCPERMASC RPIDTFNQGW GPITYTEPDS
      481 SDQRPYCWHY APRQCGIVPA SQVCGPVYCF TPSPVVVGTT DRSGVPTYSW GENETDVLLL
      541 NNTRPPQGNW FGCTWMNSTG FTKTCGGPPC NIGGVGNNTL TCPTDCFRKH PEATYTRCGS
      601 GPWLTPRCLV NYPYRLWHYP CTVNFTIFKV RMYVGGVEHR LEAACNWTRG ERCNLEDRDR
      661 SELSPLLLST TEWQVLPCSF TTLPALSTGL IHLHQNIVDV QYLYGIGSAV VSFAIKWEYV
      721 LLLFLLLADA RVCACLWMMV MIAQAEAALE NLVVLNAASV AGAHGLLSFL V
//
LOCUS       030054 0w consensus seq       754 aa
DEFINITION  030054 0w consensus seq     754 aa
TITLE       030054 0w consensus seq
ORIGIN

        1 MSTNPKPQRK TKRNTNRRPQ DVKFPGGGQI VGGVYLLPRR GPRLGVRATR KTSERSQPRG
       61 RRQPIPKARQ PEGRAWAQPG YPWPLYGNEG MGWAGWLLSP RGSRPSWGPT DPRRRSRNLG
      121 KVIDTLTCGF ADLMGYIPLV GAPLGGAARA LAHGVRVLED GVNYATGNLP GCSFSIFLLA
      181 LLSCLTIPAS AYEVRNVSGV YHVTNDCSNA SIVYEAADMI MHTPGCVPCV RENNSSRCWV
      241 ALTPTLAARN ASVPTTTIRR HVDLLVGAAA FCSAMYVGDL CGSVFLVSQL FTFSPRRHET
      301 VQDCNCSIYP GHVSGHRMAW DMMMNWSPTA ALVVSQLLRI PQAVMDMVAG AHWGILAGLA
      361 YYSMVGNWAK VLIVMLLFAG VDG-TTTVTG GTSGHTAYTL ASLFSPGAQQ RIQLINTNGS
      421 WHINRTALNC NDSLSTGFIA ALIYKHKFNA SGCPERMAHC RSIDQFAQGW GPITYTEPGG
      481 SDQRPYCWHY APRPCGVVPA RQVCGPVYCF TPSPVVVGTT DRFGVPTYSW GENETDVLLL
      541 NNTRPPQGNW FGCTWMNGTG FTKTCGGPPC NIGGVGNNTL TCPTDCFRKH PEATYAKCGS
      601 GPWLTPRCIV DYPYRLWHYP CTVNFTIFKV RMYVGGVEHR LSAACNWTRG ERCNLEDRDR
      661 SELSPLLLST TEWQILPCSF TTLPALSTGL IHLHQNIVDV QYLYGVGSAV VSFVIKWEYV
      721 LLLFLLLADA RVCACLWMML LIAQAEAALE NLVV
//
LOCUS       0300129 0w consensus seq       771 aa
DEFINITION  0300129 0w consensus seq     771 aa
TITLE       0300129 0w consensus seq
ORIGIN

        1 MSTNPKPQRK TKRNTNRRPQ DVKFPGGGQI VGGVYLLPRR GPRLGVRATR KTSERSQPRG
       61 RRQPIPKARP PEGRAWAQPG YPWPLYGNEG MGWAGWLLSP RGSRPSWGPS DPRRRSRNLG
      121 KVIDTLTCGF ADLMGYIPLV GAPLGGAARA LAHGVRVLED GVNYATGNLP GCSFSIFLLA
      181 LLSCLTIPAS AYEVRNVSGV YHVTNDCSNS SIVYEAADMI MHSPGCVPCV RENNSSRCWV
      241 ALTPTLAARN ASIPTKTIRR HVDLLVGAAA FCSAMYVGDL CGSVFLVSQL FTFSPRRHET
      301 VQDCNCSIYP GHVSGHRMAW DMMMNWSPTA ALVVSQLLRI PQAVVDMVAG AHWGVLAGLA
      361 YYSMVGNWAK VLIVMLLFAG VDG-STHVTG GVTGHSIRSL TSLFTSGPAQ KIQLVNTNGS
      421 WHVNRTALNC NDSLQTGFIA ALFYANRFNS SGCSERMASC RPIDKFAQGW GPITYAEPNS
      481 VDQRPYCWHY APRPCGIVPA SEVCGPVYCF TPSPVVVGTT DRSGVPTYTW GENETDVLLL
      541 NNTRPPQGNW FGCTWMNGTG FTKTCGGPPC NIGGFGNNTL TCPTDCFRKH PEATYARCGS
      601 GPWLTPRCMV DYPYRLWHYP CTVNFTIFKV RMYVGGVEHR LNAACNWTRG ERCNLEDRDR
      661 SELSPLLLST TEWQILPCSF TTLPALSTGL IHLHQNIVDV QYLYGVGSAV VSFVIKWEYV
      721 LLLFLLLADA RVCACLWMML LIAQAEAALE NLVVX----- ---------- -
//
LOCUS       0300163 0w consensus seq       3012 aa
DEFINITION  0300163 0w consensus seq     3012 aa
TITLE       0300163 0w consensus seq
ORIGIN

        1 MSTNPKPQRK TKRNTNRRPQ DVKFPGGGQI VGGVYLLPRR GPRLGVRATR KTSERSQPRG
       61 RRQPIPKARR PEGRTWAQPG YPWPLYGNEG LGWAGWLLSP RGSRPSWGPS DPRRRSRNLG
      121 KVIDTLTCGF ADLVGYMPLV GAPLGGVARA LAHGVRVLED SVNYATGNLP GCSFSIFLLA
      181 LLSCLTTPVS AYEVRNVSGV YHVTNDCSNA SIVYEAADVI MHSPGCVPCV REDNTSRCWV
      241 ALTPTLAARN ASVPTTTIRR HVDLLVGAAA FCSVMYVGDL CGSVFLVSQL FTISPRRHET
      301 VQDCNCSIYS GHVSGHRMAW DMMMNWSPTT ALVVSQLLRI PQAIMDMVTG AHWGVLAGLA
      361 YYSMVGNWAK VLIVMLLFAG VDG-DTHVAG GTAAQTTFRF TSLLSPGASQ KIQLVNSNGS
      421 WHINRTALNC NDSLNTGFLA ALFYVRNFNS SGCPERMASC RPIDSFDQGW GPITYAEPAD
      481 SDQRPYCWHY APRPCSIVPA STVCGPVYCF TPSPVVVGTT DRRGVPTYRW GENETDVLLL
      541 NNTRPPQGNW FGCTWMNNTG FTKTCGGPPC NIGRAGDNAL TCPTDCFRKH PEATYTKCGS
      601 GPWLTPRCIV DYPYRLWHYP CTVNFTVFKV RMYVGGVEHR LNAACNWTRG ERCNLEDRDR
      661 SELSPLLLST TEWQILPCSF TTLPALSTGL IHLHQNIVDV QYLYGVGSAV VSLVIKWEYV
      721 LLLFLLLADA RVCACIWMML LIAQAEAALE NLVVQSLVNS RPPAGRPYGR APNAL-----
      781 ---------- ---------- ---------- ---------- ---------- ----------
      841 ---------- ---------- ---------- ---------- ---------- ----------
      901 ---------- ---------- ---------- ---------- ---------- ----------
      961 ---------- ---------- ---------- ---------- ---------- ----------
     1021 ---------- ---------- ---------- ---------- ---------- ----------
     1081 ---------- ---------- ---------- ---------- ---------- ----------
     1141 ---------- ---------- ---------- ---------- ---------- ----------
     1201 ---------- ---------- ---------- ---------- ---------- ----------
     1261 ---------- ---------- ---------- ---------- ---------- ----------
     1321 ---------- ---------- ---------- ---------- ---------- ----------
     1381 ---------- ---------- ---------- ---------- ---------- ----------
     1441 ---------- ---------- ---------- ---------- ---------- ----------
     1501 ---------- ---------- ---------- ---------- ---------- ----------
     1561 ---------- ---------- ---------- ---------- ---------- ----------
     1621 ---------- ---------- ---------- ---------- ---------- ----------
     1681 ---------- ---------- ---------- ---------- ---------- ----------
     1741 ---------- ---------- ---------- ---------- ---------- ----------
     1801 ---------- ---------- ---------- ---------- ---------- ----------
     1861 ---------- ---------- ---------- ---------- ---------- ----------
     1921 ---------- ---------- ---------- ---------- ---------- ----------
     1981 ---------- ---------- ---------- ---------- ---------- ----------
     2041 ---------- ---------- ---------- ---------- ---------- ----------
     2101 ---------- ---------- ---------- ---------- ---------- ----------
     2161 ---------- ---------- ---------- ---------- ---------- ----------
     2221 ---------- ---------- ---------- ---------- ---------- ----------
     2281 ---------- ---------- ---------- ---------- ---------- ----------
     2341 ---------- ---------- ---------- ---------- ---------- ----------
     2401 ---------- ---------- ---------- ---------- ---------- ----------
     2461 ---------- ---------- ---------- ---------- ---------- ----------
     2521 ---------- ---------- ---------- ---------- ---------- ----------
     2581 ---------- ---------- ---------- ---------- ---------- ----------
     2641 ---------- ---------- ---------- ---------- ---------- ----------
     2701 ---------- ---------- ---------- ---------- ---------- ----------
     2761 ---------- ---------- ---------- ---------- ---------- ----------
     2821 ---------- ---------- ---------- ---------- ---------- ----------
     2881 ---------- ---------- ---------- ---------- ---------- ----------
     2941 ---------- ---------- ---------- ---------- ---------- ----------
     3001 ---------- --
//
LOCUS       0300172 0w consensus seq       754 aa
DEFINITION  0300172 0w consensus seq     754 aa
TITLE       0300172 0w consensus seq
ORIGIN

        1 MSTNPKPQRQ TKRNTNRRPQ DVKFPGGGQI VGGVYLLPRR GPRLGVRATR KTSERSQPRG
       61 RRQPIPKARR PEGRTWAQPG YPWPLYGNEG LGWAGWLLSP RGSRPSWGPS DPRRRSRNLG
      121 KVIDTLTCGF ADLMGYIPLV GAPLGGVARA LAHGVRVLED GVNYATGNLP GCSFSIFLLA
      181 LLSCLTTPAS AYEVRNVSGA YHVTNDCSNS SIVYEAADMI MHTPGCVPCV REDNSSRCWV
      241 ALTPTLAARN ASVPTTTIRR HVDLLVGAAA FCSAMYVGDL CGSVLLVSQL FTFSPRRHET
      301 VQDCNCSIYP GHVSGHRMAW DMMMNWSPTA ALMMSQLLRI PQAVVDMVAG AHWGVLAALA
      361 YYSMVGNWAK VLIVMLLFAG VDG-QTNVVG GREGRVTSSF AGFFASGPSQ KIQLINTNGS
      421 WHINRTALNC NDSLSTGFLA ALFYTHRFNA SGCPERLASR RPIGEFAQGW GSITYAEDGN
      481 SDQRPYCWHY APRQCGIVPA SQVCGPVYCF TPSPVVVGTT DRFGVPTYRW GENETDVLLL
      541 NNTRPPQGNW FGCTWMNSTG FTKTCGGPPC NIGGAGNNTL ICPTDCFRKH PEATYTKCGS
      601 GPWLTPRCIV DYPYRLWHYP CTVNFTIFKV RMYVGGVEHR LNAACNWTRG ERCDLADRDR
      661 SELSPLLLST TEWQILPCSF TTLPALSTGL IHLHQNIVDV QYLYGVGSAI VSLTIKWEYV
      721 LLLFLLLADA RVCACLWMML LIAQAEAALE NLVV
//
LOCUS       0800002 0w consensus sew       2994 aa
DEFINITION  0800002 0w consensus sew     2994 aa
TITLE       0800002 0w consensus sew
ORIGIN

        1 MSTNPKPQRK TKRNTNRRPQ DVKFPGGGQI VGGVYLLPRR GPRLGVRATR KTSERSQPRG
       61 RRQPIPKARR PEGRTWAQPG YPWPLYGNEG MGWAGWLLSP RGSRPSWGPS DPRRRSRNLG
      121 KVIDTLTCGF ADLMGYIPLV GAPLGGAARA LAHGVRVLED GVNYATGNLP GCSFSIFLLA
      181 LLSCLTIPAS AYEVRNVSGI YHVTNDCSNS SIVYEAADMI MHTPGCVPCV RENNSSRCWV
      241 ALTPTLAARN SSIPTKTIRR HVDLLVGAAA FCSAMYVGDL CGSVFLVSQL FTFSPRRHET
      301 VQDCNCSLYP GHVSGHRMAW DMMMNWSPTA ALVVSQLLRI PQAVVDMVAG AHWGVLAGLA
      361 YYSMVGNWAK VLIVMLLFAG VDG-STYVTG GAQGQSLLSL TTLFRSGPAQ RIQLVNTNGS
      421 WHINRTALNC NDSLQTGFIA ALFYANRFNS SGCPERLASC RPIDEFAQGW GPITYAEPDS
      481 SDQRPYCWHY APRPCGIVPA SEVCGPVYCF TPSPVVVGTT DRFGVPTYTW GENKTDVLLL
      541 NNTRPPQGNW FGCTWMNATG FTKTCGGPPC NIGGVGNNTL TCPTDCFRKH PEATYAKCGS
      601 GPWLTPRCMV DYPYRLWHYP CTVNFTIFKV RMYVGGVEHR LNAACNWTRG ERCDLEDRDR
      661 SELSPLLLST TEWQILPCSF TTLPALSTGL IHLHQNIVDV QYLYGVGSAI VSFVIKWEYV
      721 LLLFLLLADA RVCACLWMML LIAQAEAALE NLVVQSLVNS RPPAGRPYGR APNALX~~~~
      781 ~~~~~~~~~~ ~~~~~~~~~~ ~~~~~~~~~~ ~~~~~~~~~~ ~~~~~~~~~~ ~~~~~~~~~~
      841 ~~~~~~~~~~ ~~~~~~~~~~ ~~~~~~~~~~ ~~~~~~~~~~ ~~~~~~~~~~ ~~~~~~~~~~
      901 ~~~~~~~~~~ ~~~~~~~~~~ ~~~~~~~~~~ ~~~~~~~~~~ ~~~~~~~~~~ ~~~~~~~~~~
      961 ~~~~~~~~~~ ~~~~~~~~~~ ~~~~~~~~~~ ~~~~~~~~~~ ~~~~~~~~~~ ~~~~~~~~~~
     1021 ~~~~~~~~~~ ~~~~~~~~~~ ~~~~~~~~~~ ~~~~~~~~~~ ~~~~~~~~~~ ~~~~~~~~~~
     1081 ~~~~~~~~~~ ~~~~~~~~~~ ~~~~~~~~~~ ~~~~~~~~~~ ~~~~~~~~~~ ~~~~~~~~~~
     1141 ~~~~~~~~~~ ~~~~~~~~~~ ~~~~~~~~~~ ~~~~~~~~~~ ~~~~~~~~~~ ~~~~~~~~~~
     1201 ~~~~~~~~~~ ~~~~~~~~~~ ~~~~~~~~~~ ~~~~~~~~~~ ~~~~~~~~~~ ~~~~~~~~~~
     1261 ~~~~~~~~~~ ~~~~~~~~~~ ~~~~~~~~~~ ~~~~~~~~~~ ~~~~~~~~~~ ~~~~~~~~~~
     1321 ~~~~~~~~~~ ~~~~~~~~~~ ~~~~~~~~~~ ~~~~~~~~~~ ~~~~~~~~~~ ~~~~~~~~~~
     1381 ~~~~~~~~~~ ~~~~~~~~~~ ~~~~~~~~~~ ~~~~~~~~~~ ~~~~~~~~~~ ~~~~~~~~~~
     1441 ~~~~~~~~~~ ~~~~~~~~~~ ~~~~~~~~~~ ~~~~~~~~~~ ~~~~~~~~~~ ~~~~~~~~~~
     1501 ~~~~~~~~~~ ~~~~~~~~~~ ~~~~~~~~~~ ~~~~~~~~~~ ~~~~~~~~~~ ~~~~~~~~~~
     1561 ~~~~~~~~~~ ~~~~~~~~~~ ~~~~~~~~~~ ~~~~~~~~~~ ~~~~~~~~~~ ~~~~~~~~~~
     1621 ~~~~~~~~~~ ~~~~~~~~~~ ~~~~~~~~~~ ~~~~~~~~~~ ~~~~~~~~~~ ~~~~~~~~~~
     1681 ~~~~~~~~~~ ~~~~~~~~~~ ~~~~~~~~~~ ~~~~~~~~~~ ~~~~~~~~~~ ~~~~~~~~~~
     1741 ~~~~~~~~~~ ~~~~~~~~~~ ~~~~~~~~~~ ~~~~~~~~~~ ~~~~~~~~~~ ~~~~~~~~~~
     1801 ~~~~~~~~~~ ~~~~~~~~~~ ~~~~~~~~~~ ~~~~~~~~~~ ~~~~~~~~~~ ~~~~~~~~~~
     1861 ~~~~~~~~~~ ~~~~~~~~~~ ~~~~~~~~~~ ~~~~~~~~~~ ~~~~~~~~~~ ~~~~~~~~~~
     1921 ~~~~~~~~~~ ~~~~~~~~~~ ~~~~~~~~~~ ~~~~~~~~~~ ~~~~~~~~~~ ~~~~~~~~~~
     1981 ~~~~~~~~~~ ~~~~~~~~~~ ~~~~~~~~~~ ~~~~~~~~~~ ~~~~~~~~~~ ~~~~~~~~~~
     2041 ~~~~~~~~~~ ~~~~~~~~~~ ~~~~~~~~~~ ~~~~~~~~~~ ~~~~~~~~~~ ~~~~~~~~~~
     2101 ~~~~~~~~~~ ~~~~~~~~~~ ~~~~~~~~~~ ~~~~~~~~~~ ~~~~~~~~~~ ~~~~~~~~~~
     2161 ~~~~~~~~~~ ~~~~~~~~~~ ~~~~~~~~~~ ~~~~~~~~~~ ~~~~~~~~~~ ~~~~~~~~~~
     2221 ~~~~~~~~~~ ~~~~~~~~~~ ~~~~~~~~~~ ~~~~~~~~~~ ~~~~~~~~~~ ~~~~~~~~~~
     2281 ~~~~~~~~~~ ~~~~~~~~~~ ~~~~~~~~~~ ~~~~~~~~~~ ~~~~~~~~~~ ~~~~~~~~~~
     2341 ~~~~~~~~~~ ~~~~~~~~~~ ~~~~~~~~~~ ~~~~~~~~~~ ~~~~~~~~~~ ~~~~~~~~~~
     2401 ~~~~~~~~~~ ~~~~~~~~~~ ~~~~~~~~~~ ~~~~~~~~~~ ~~~~~~~~~~ ~~~~~~~~~~
     2461 ~~~~~~~~~~ ~~~~~~~~~~ ~~~~~~~~~~ ~~~~~~~~~~ ~~~~~~~~~~ ~~~~~~~~~~
     2521 ~~~~~~~~~~ ~~~~~~~~~~ ~~~~~~~~~~ ~~~~~~~~~~ ~~~~~~~~~~ ~~~~~~~~~~
     2581 ~~~~~~~~~~ ~~~~~~~~~~ ~~~~~~~~~~ ~~~~~~~~~~ ~~~~~~~~~~ ~~~~~~~~~~
     2641 ~~~~~~~~~~ ~~~~~~~~~~ ~~~~~~~~~~ ~~~~~~~~~~ ~~~~~~~~~~ ~~~~~~~~~~
     2701 ~~~~~~~~~~ ~~~~~~~~~~ ~~~~~~~~~~ ~~~~~~~~~~ ~~~~~~~~~~ ~~~~~~~~~~
     2761 ~~~~~~~~~~ ~~~~~~~~~~ ~~~~~~~~~~ ~~~~~~~~~~ ~~~~~~~~~~ ~~~~~~~~~~
     2821 ~~~~~~~~~~ ~~~~~~~~~~ ~~~~~~~~~~ ~~~~~~~~~~ ~~~~~~~~~~ ~~~~~~~~~~
     2881 ~~~~~~~~~~ ~~~~~~~~~~ ~~~~~~~~~~ ~~~~~~~~~~ ~~~~~~~~~~ ~~~~~~~~~~
     2941 ~~~~~~~~~~ ~~~~~~~~~~ ~~~~~~~~~~ ~~~~~~~~~~ ~~~~~~~~~~ ~~~~
//
LOCUS       2100023 0w consensus seq       3014 aa
DEFINITION  2100023 0w consensus seq     3014 aa
TITLE       2100023 0w consensus seq
ORIGIN

        1 MSTNPKPQRK TKRNTNRRPQ DVKFPGGGQI VGGVYLLPRR GPRLGVRATR KTSERSQPRG
       61 RRQPIPKARR PEGRTWAQPG YPWPLYGNEG MGWAGWLLSP RGSRPSWGPS DPRRRSRNLG
      121 KVIDTLTCGF ADLMGYIPLV GAPLGGAARA LAHGVRVLED GVNYATGNLP GCSFSIFLLA
      181 LLSCLTIPAS AYEVRNVSGV YHVTNDCSNS SIVYEAADMI MHTPGCVPCV RENNSSRCWV
      241 ALTPTLAARN SSIPIKTIRR HIDLLVGAAT FCSAMYVGDL CGSVFLVSQL FTFSPRRHET
      301 VQDCNCSLYP GHVSGHRMAW DMMMNWSPTA ALVVSQLLRI PQAVMDMVAG AHWGVLAGLA
      361 YYSMVGNWAK VLIVMLLFAG VDG-ATYATG GAQARQARGL ASIFSSGPAQ KIQLVNTNGS
      421 WHVNRTALNC NDSLQTGFIA ALFYATKFNS SGCPERLASC RPIDKFDQGW GPITYAEPGS
      481 SDQRPYCWHY APRPCGIVPA SEVCGPVYCF TPSPVVVGTT DRSGVPTYTW GENETDVLLL
      541 NNTRPPQGNW FGCTWMNGTG FTKTCGGPPC NIGGAGNNTL TCPTDCFRKH PEATYTKCGS
      601 GPWLTPRCLV DYPYRLWHYP CTVNFTIFKV RMYVGGVEHR LDAACNWTRG ERCNLEDRDR
      661 AELSPLLLST TEWQVLPCSF TTLPALSTGL IHLHQNVVDV QYLYGVGSAV VSFVIKWEYV
      721 LLLFLLLADA RVCACLWMML LIAQAEAALE NLVVLNAASV AAGHGLLSFL VNH**IRGRX
      781 XQVDHMGELP TRX------- ---------- ---------- ---------- ----------
      841 ---------- ---------- ---------- ---------- ---------- ----------
      901 ---------- ---------- ---------- ---------- ---------- ----------
      961 ---------- ---------- ---------- ---------- ---------- ----------
     1021 ---------- ---------- ---------- ---------- ---------- ----------
     1081 ---------- ---------- ---------- ---------- ---------- ----------
     1141 ---------- ---------- ---------- ---------- ---------- ----------
     1201 ---------- ---------- ---------- ---------- ---------- ----------
     1261 ---------- ---------- ---------- ---------- ---------- ----------
     1321 ---------- ---------- ---------- ---------- ---------- ----------
     1381 ---------- ---------- ---------- ---------- ---------- ----------
     1441 ---------- ---------- ---------- ---------- ---------- ----------
     1501 ---------- ---------- ---------- ---------- ---------- ----------
     1561 ---------- ---------- ---------- ---------- ---------- ----------
     1621 ---------- ---------- ---------- ---------- ---------- ----------
     1681 ---------- ---------- ---------- ---------- ---------- ----------
     1741 ---------- ---------- ---------- ---------- ---------- ----------
     1801 ---------- ---------- ---------- ---------- ---------- ----------
     1861 ---------- ---------- ---------- ---------- ---------- ----------
     1921 ---------- ---------- ---------- ---------- ---------- ----------
     1981 ---------- ---------- ---------- ---------- ---------- ----------
     2041 ---------- ---------- ---------- ---------- ---------- ----------
     2101 ---------- ---------- ---------- ---------- ---------- ----------
     2161 ---------- ---------- ---------- ---------- ---------- ----------
     2221 ---------- ---------- ---------- ---------- ---------- ----------
     2281 ---------- ---------- ---------- ---------- ---------- ----------
     2341 ---------- ---------- ---------- ---------- ---------- ----------
     2401 ---------- ---------- ---------- ---------- ---------- ----------
     2461 ---------- ---------- ---------- ---------- ---------- ----------
     2521 ---------- ---------- ---------- ---------- ---------- ----------
     2581 ---------- ---------- ---------- ---------- ---------- ----------
     2641 ---------- ---------- ---------- ---------- ---------- ----------
     2701 ---------- ---------- ---------- ---------- ---------- ----------
     2761 ---------- ---------- ---------- ---------- ---------- ----------
     2821 ---------- ---------- ---------- ---------- ---------- ----------
     2881 ---------- ---------- ---------- ---------- ---------- ----------
     2941 ---------- ---------- ---------- ---------- ---------- ----------
     3001 ---------- ----
//
LOCUS       2100025 0w consensus seq       731 aa
DEFINITION  2100025 0w consensus seq     731 aa
TITLE       2100025 0w consensus seq
ORIGIN

        1 MSTNPKPQRK TKRNTNRRPQ DVKFPGGGQI VGGVYLLPRR GPRLGVRATR KTSERSQPRG
       61 RRQPIPKARR PEGRAWAQPG YAWPLYGNEG MGWAGWLLSP RGSRPSWGPT DPRRRSRNLG
      121 KVIDTLTCGF ADLMGYIPLV GAPLGGAARA LAHGVRVLED GVNYATGNLP GCSFSIFLLA
      181 LLSCLTIPAS AYEVRNASGV YHVTNDCSNS SIVYETSDMI MHTPGCVPCV RENNLSRCWV
      241 ALTPTLAARN TSIPTTTIRR HVDLLVGAAA FCSAMYVGDL CGSVFLVSQL FTFSPRRHET
      301 VQDCNCSIYS GRVSGHRMAW DMMMNWSPTT ALVVSQLLRI PQAVMDMVAG AHWGVLAGLA
      361 YYSMVGNWAK VLIVMLLFAG VDG-STLTVG GAQGHTTRGF TSLFSSGAAQ NIQLVNTNGS
      421 WHINRTALNC NDSLNTGFLA ALFYTHKFNA SGCPERMASC RPIDEFAQGW GPITYVEPNS
      481 SDQRPYCWHY APRRCGIVPA STVCGPVYCF TPSPVVVGTT DRFGVPTYSW GENETDVLLL
      541 NNTRPPQGNW FGCTWMNATG FTKTCGGPPC NIGGNGNNTL TCSTDCFRKH PEATYAKCGS
      601 GPWLTPRCLV DYPYRLWHYP CTVN------ FSIFKVRMYV GGVEHRLSAA CNWTRGERCE
      661 LADRDRSELS PLLLSTTEWQ ILPCSFTTLP ALSTGLIHLH QNIVDVQYLY GI--GSAVAS
      721 YVIKWEYVL- -
//
LOCUS       0300180 0w consensus seq       754 aa
DEFINITION  0300180 0w consensus seq     754 aa
TITLE       0300180 0w consensus seq
ORIGIN

        1 MSTNPKPQRK TKRNTNRRPQ DVKFPGGGQI VGGVYLLPRR GPRLGVRATR KTSERSQPRG
       61 RRQPIPKARR PEGRAWAQPG YPWPLYGNEG MGWAGWLLSP RGSRPSWGLN DPRRRSRNLG
      121 KVIDTLTCGF ADLMGYIPLV GAPLGGAARA LAHGVRVLED GVNYATGNLP GCSFSIFLLA
      181 LLSCLTIPAS AYEVRNASGV YHVTNDCSNS SIVYEAADLI MHNPGCVPCV RENNSSRCWV
      241 ALTPTLAARN SSVPITTIRR HVDLLVGAAA LCSAMYVGDL CGSVFLVSQL FTFSPRRHET
      301 VQDCNCSIYP GHITGHRMAW DMMMNWSPTT ALVVSQLLRI PQAVMDMVAG AHWGVLAGLA
      361 YYSMVGNWAK VLIVLLLFAG VDG-TTYVTG GAVAQRAAGI TSLFTAGPTQ KLQLVNTNGS
      421 WHINRTALSC NDSLNTGFLA ALFYAHKFNS SGCPERMASC RSIDAFAQGW GPITYHRGDS
      481 LDQRPYCWHY APRPCGIVPA SKVCGPVYCF TPSPVVVGTT DRFGVPTYNW GGNETDVLLL
      541 NNTRPPQGNW FGCTWMNTTG FTKTCGGPPC NIGGAGNNTL ICPTDCFRKH PEATYTKCGS
      601 GPWLTPRCLV DYPYRLWHYP CTVNFTIFKV RMYVGGVEHR LNAACNWTRG ERCGLDDRDR
      661 SELSPLLLST TEWQVLPCSF TTLPALSTGL IHLHRNIVDV QYLYGIGSVV VSFAIKWEYI
      721 LLLFLLLADA RICACLWMML LIAQAEAALE NLVV
//
LOCUS       0300102 0w consensus seq       771 aa
DEFINITION  0300102 0w consensus seq     771 aa
TITLE       0300102 0w consensus seq
ORIGIN

        1 MSTNPKPQRK TKRNTNRRPQ DVKFPGGGQI VGGVYLLPRR GPRLGVRATR KTSERSQPRG
       61 RRQPIPKARR PEGRTWAQPG YPWPLYGNEG MGWAGWLLSP RGSRPSWGPS DPRRRSRNLG
      121 KVIDTLTCGF ADLMGYIPLV GAPLGGAARA LAHGVRVLED GVNYATGNLP GCSFSIFLLA
      181 LLSCLTIPAS AYEVRNVSGV YHVTNDCSNS SIVYEAADMI MHTPGCVPCV RENNSSRCWV
      241 ALTPTLAARN ASVPTKTIRR HVDLLVGAAA FCSAMYVGDL CGSVFLVSQL FTFSPRRHET
      301 VQDCNCSLYP GHVSGHRMAW DMMMNWSPTA ALVVSQLLRI PQAVVDMVAG AHWGVLAGLA
      361 YYSMVGNWAK VLIVMLLFAG VDG-DTSVVG RAQSRTIKSF ASLFAPGPAQ NIQLVNTNGS
      421 WHINRTALNC NDSLQTGFIA ALFYTRKFNS SGCPERLASC RPINEFDQGW GPITYAEPVS
      481 SDQRPYCWHY APRPCGIVPA SEVCGPVYCF TPSPVVVGTT DRSGAPTYTW GENETDVLLL
      541 NNTRPPQGNW FGCTWMNSTG FTKTCGGPPC NIGGAGNNTL TCPTDCFRKH PEATYAKCGS
      601 GPWLTPRCMV DYPYRLWHYP CTINFTIFKV RMYVGGVEHR LNAACNWTRG ERCALEDRDR
      661 SELSPLLLST TEWQILPCSF TTLPALSTGL IHLHQNIVDV QYLYGVGSAV VSIVIKWEYV
      721 LLLFLLLADA RICACLWMML LIAQAEAALE NLVVX----- ---------- -
//
LOCUS       0300102 12w consensus seq       720 aa
DEFINITION  0300102 12w consensus seq     720 aa
TITLE       0300102 12w consensus seq
ORIGIN

        1 MSTNPKPQRK TKRNTNRRPQ DVKFPGGGQI VGGVYLLPRR GPRLGVRATR KTSERSQPRG
       61 RRQPIPKARR PEGRTWAQPG YPWPLYGNEG MGWAGWLLSP RGSRPSWGPS DPRRRSRNLG
      121 KVIDTLTCGF ADLMGYIPLV GAPLGGAARA LAHGVRVLED GVNYATGNLP GCSFSIFLLA
      181 LLSCLTIPAS AYEVRNVSGV YHVTNDCSNS SIVYETADMI MHTPGCVPCV RENNSSRCWV
      241 ALTPTLAARN ASVPTKTIRR HVDLLVGAAA FCSAMYVGDL CGSVFLVSQL FTFSPRRHET
      301 VQDCNCSLYP GHVSGHRMAW DMMMNWSPTA ALVVSQLLRI PQAVVDMVAG AHWGVLAGLA
      361 YYSMVGNWAK VLIVMLLFAG VDG-ATRVVG GAQGHTTRGL ASLFTSGPAQ NIQLVNTNGS
      421 WHINRTALNC NDSLQTGFIA ALFYARKFNS SGCPERLASC RPINEFAQGW GSITYAEPGS
      481 SDQRPYCWHY APRPCGIVPA SEVCGPVYCF TPSPVVVGTT DRSGAPTYTW GENETDVLLL
      541 NNTRPPQGNW FGCTWMNSTG FTKTCGGPPC NIGGDGNNTL TCPTDCFRKH PEATYAKCGS
      601 GPWLTPRCMV DYPYRLWHYP CTVNFTIFKV RMYVGGVEHR LNAACNWTRG ERCALEDRDR
      661 SELSPLLLST TEWQILPCSF TTLPALSTGL IHLHQNIVDV QYLYGVGSAV VSIVIKWEYV
//
LOCUS       1b hebei strain       3010 aa
DEFINITION  1b hebei strain     3010 aa
TITLE       1b hebei strain
ORIGIN

        1 MSTNPKPQRK TKRNTNRRPQ DVKFPGGGQI VGGVYLLPRR GPRLGVRATR KTSERSQPRG
       61 RRQPIPKARR PEGRTWAQPG YPWPLYGNEG FGWAGWLLSP RGSRPSWGPT DPRRRSRNLG
      121 KVIDTLTCGF ADLMGYIPLV GAPLGGAARA LAHGVRVLED GVNYATGNLP GCSFSIFLLA
      181 LLSCLTTPAS AYEVRNVSGI YHVTNDCSNS SIVYEAADLI MHTPGCVPCV REGNSSRCWV
      241 ALTPTLAARN ATIPTATVRR HVDLLVGAAA FSSAMYVGDL CGSVFLVSQL FTFSPRRYET
      301 IQDCNCSIYP GHVTGHRMAW DMMMNWSPTT ALVVSQLLRI PQAVMDMVVG AHWGVLAGLA
      361 YYAMVGNWAK VLIVMLLFAG VDG-DTYASG GAQGRSTLGF TSLFTPGASQ KIQLINTNGS
      421 WHINRTALNC NDSLNTGFLA ALFYTHRFNA SGCAERMASC RPIDTFDQGW GPITYTEPDS
      481 SDQRPYCWHY APRKCGIVPA SEVCGPVYCF TPSPVVVGTT DRFGVPTYSW GENETDVLLL
      541 NNTRPPQGNW FGCTWMNGTG FTKTCGGPPC NIGGVGNNTL TCPTDCFRKH PEATYTRCGS
      601 GPWLTPRCLV DYPYRLWHYP CTVNFAIFKV RMYVGGVEHR LDAACNWTRG ERCNLEDRDR
      661 SELSPLLLST TEWQILPCAF TTLPALSTGL IHLHQNIVDV QYLYGIGSAV ASFAIKWEYV
      721 LLLFLLLADA RVCACLWMML LIAQAEAALE NLVVLNAASV ADAHGILSFL VFFCAAWYIK
      781 GRLVPGAAYA FYGVWPLLLL LLTLPPRAYA MDREMAASCG GAVFVGLVFL TLSPYYKVFL
      841 ARLIWWLQYF LTIAEAHLQV WIPPLNIRGG RDAIILLTCA IHPESIFDIT KLLLATLGPL
      901 LVLQAGITRV PYFVRAHGLI RACMLLRKVA GGHYVQMAFM KLGALTGTYV YNHLTPLQYW
      961 PRAGLRELAV AVEPVIFSDM ETKIITWGAD TAACGDIILG LPVSARRGKE ILLGPADSLE
     1021 GQGWRLLAPI TAYSQQTRGL LGCIITSLTG RDKNQVEGEV QVVSTATQSF LATCINGVCW
     1081 TVYHGAGSKT LAGPKGPITQ MYTNVDQDLV GWHRPPGARS LTPCTCGSSD LYLVTRHADV
     1141 IPVRRRGDSR GSLLSPRPVS YLKGSSGGPL LCPFGHVAGI FRAAVCTRGV AKAVDFIPVE
     1201 TMETTMRSPV FTDNSSPPAV PQTFQVAHLH APTGSGKSTK VPAAYAAQGY KVLVLNPSVA
     1261 ATLGFGAYMS KAHGVDPNIR TGVRTITTGA PITYSTYGKF LADGGCSGGA YDIIICDECH
     1321 STDSTTILGI GTVLDQAETA GARLVVLATA TPPGSVTVPH PNIEEVALSN TGEIPFYGKA
     1381 IPIEAIRGGR HLIFCHSKKK CDELAAKLSS LGLNAVAYYR GLDVSVIPSS GDVVVVATDA
     1441 LMTGFTGDFD SVIDCNTCVT QTVDFSLDPT FTIETTTVPQ DAVSRSQRRG RTGRGREGIY
     1501 RFVTPGERPS GMFDSSVLCE CYDAGCAWYE LTPAETTVRL RAYLNTPGLP VCQDHLEFWE
     1561 GVFTGLTHID AHFLSQTKQA GDNFPYLVAY QATVCAKAQA PPPSWDQMWK CLTRLKPTLQ
     1621 GPTPLLYRLG AVQNEVTLTH PITKYIMTCM SADLEVVTST WVLVGGVLAA LAAYCLTTGS
     1681 VVIVGRIVLS GSPAIVPDRE VLYQDFDEME ECASHLPYIE QGMQLAEQFK QKALGLLQTA
     1741 TKQAEAAAPV VESKWRALET FWEKHMWNFI SGIQYLAGLS TLPGNPAMAS LMAFTASITS
     1801 PLTTQHTLLF NILGGWVAAQ LAPPSAASAF VGAGIAGAAV GSIGLGKVLV DILAGYGAGV
     1861 AGALVAFKVM SGEMPSTEDL VNLLPAILSP GALVVGVVCA AILRRHVGPG EGAVQWMNRL
     1921 IAFASRGNHV SPTHYVPESD AAARVTQILS SLTITQLLKR LHQWINEDCS TPCSGSWLRD
     1981 VWDWICTVLT DFKTWLQSKL LPRLPGVPFL SCQRGYKGVW RGDGIMQTTC PCGAQITGHV
     2041 KNGSMRIVGP KTCSNTWHGT FPINAYTTGP CTPSPAPNYS RALWRVAPEE YVEVTRVGDF
     2101 HYVTGMTTDN VKCPCQVPAP EFFTEVDGVR LHRYAPACKP LLREEVVFQV GLNQYLVGSQ
     2161 LPCEPEPDVT VLTSMLTDPS HITAETAKRR LARGSPPSLA SSSASQLSAP SLKATCTTHH
     2221 DSPDADLIEA NLLWRQEMGG NITRVESENK VVILDSFDPL RAEEDEREVS VAAEILRKSR
     2281 KFPSALPIWA RPDYNPPLLE SWKDPDYVPP VVHGCPLPPT TAPPVPPPRR KRTVVLTESS
     2341 VSSALAELAT KTFGSSESSA VDSGTATAPP DEASGGGDKG SDVESYSSMP PLEGEPGDPD
     2401 LSDGSWSTVS -EEASEDVVC CSMSYTWTGA LITPCAAEES KLPINPLSNS LLRHHNMVYA
     2461 TTSRSASLRQ KKVAFDRMQV LDDHYRDVLK EMKAKASTVK AKLLSIEEAC KLTPPHSAKS
     2521 KFGYGAKDVR NLSSKAVNHI RSVWKDLLED NETPINTTIM AKNEVFCVQP EKGGRKPARL
     2581 IVFPDLGVRV CEKMALYDVV STLPQPVMGS SYGFQYSPGQ RVEFLLNAWK SKENPMGFSY
     2641 DTRCFDSTVT QNDIRVEESI YQCCDLAPEA RRAIKSLTER LYIGGPLTNS KGQNCGYRRC
     2701 RASGVLTTSC GNTLTCYLKA SAACRAAKLQ DCTMLVNGDD LVVICESAGT QEDAASLRVF
     2761 TEAMTRYSAP PGDLPQPEYD LELITSCSSN VSVAHDASGK RVYYLTRDPT IPLARAAWET
     2821 ARHTPVNSWL GNIIMYAPTL WARMILMTHF FSILLAQEQL EKALDCQIYG AYYSIEPLDL
     2881 PQIIERLHGL SAFSLHSYSP GEINRVASCL RKLGVPPLRV WRHRARSVRA KLLSQGGRAA
     2941 TCGKYLFNWA VKTKLKLTPI PAASRLDLSG WFVAGYSGGD IYHSLSRARP RWFMLCLLLL
     3001 SVGVGIYLLP NR
//
LOCUS       1b wangyu       3010 aa
DEFINITION  1b wangyu     3010 aa
TITLE       1b wangyu
ORIGIN

        1 MSTNPKPQRK TKRNTNRRPQ DVKFPGGGQI VGGVYLLPRR GPRLGVRATR KTSERSQPRG
       61 RRQPIPKARR PEGRAWAQPG YPWPLYGNEG MGWAGWLLSP RGSRPSWGPN DPRRRSRNLG
      121 KVIDTLTCGF ADLMGYIPLV GAPLGGAARA LAHGVRALED GVNYATGNLP GCSFSIFLLA
      181 LLSCLTIPAS AYEVRNASGV YHVTNDCSNS SIVYEAADMI MHNPGCVPCV RENNSSRCWV
      241 ALTPTLAARN ASVPTTTIRR HVDLLVGAAA LCSAMYVGDL CGSVFLVSQL FTFSPRRHET
      301 VQDCNCSIYP GHITGHRMAW DMMMNWSPTT ALVVSQLLRI PQAVMDMVAG AHWGVLAGLA
      361 YYSMVGNWAK VLIVLLLFAG VDG-NTYVTG GAAARGASGI TSLFSRGPSQ KIQLVNTNGS
      421 WHINRTALNC NDSFNTGFLA ALFYAHRFNS SGCPERMASC RSIDKFDQGW GPITYYQGDS
      481 PDQRPYCWHY PPRPCGIVPA SEVCGPVYCF TPSPVVVGTT DRLGVPTYNW GENETDVLLL
      541 NNTRPPQGNW FGCTWMNTTG FTKTCGGPPC NIGGAGNNTL TCPTDCFRKH PEATYTKCGS
      601 GPWLTPRCLV DYPYRLWHYP CTVNFTIFKV RMYVGGVEHR LDAACNWTRG ERCALEDRDR
      661 SELSPLLLST TEWQILPCSF TTLPALSTGL IHLHRNIVDV QYLYGIGSAV VSFAIKWEYV
      721 LLLFLLLADA RVCACLWMML LIAQAEAALE NLVVLNAASV AGVHGILSFL VFFCAAWYIK
      781 GRLVPGAAYA FYGVWPLLLL LLALPPRAYA MAREMAASCG GAVFVGLALL TLSPYYKVFL
      841 ARLIWWLQYF ITRAEAHLQV WIPPLNVRGG RDAIILLTCA AHPELIFDIT KLLLAIFGPI
      901 MVLQAGITKM PYFVRAQGLI RACMLVRKVA GGHYVQMAFM KLAALTGTYV YDHLTPLRDW
      961 AHTGLRDLAV AVEPVVFSDM ETKIITWGAD TAACGDIILG LPVSARRGKE ILLGPADSLE
     1021 GQGWRLLAPI TAYSQQTRGL LGCIITSLTG RDKNQVEGEV QVVSTATQSF LATCVNGVCW
     1081 TVYHGAGSKT LAGPKGPITQ MYTNVDQDLV GWPAPSGARS LTPCTCGSSD LYLVTRYADV
     1141 IPVRRRGDSR GSLLSPRPVS YLKGSSGGPL LCPSGHAAGI FRAAVCTRGV AKAVDFVPVE
     1201 SMETTMRSPV FTDNSSPPAV PQTFQVAHLH APTGSGKSTK VPAAYAAQGY KVLVLNPSVA
     1261 ATLGFGAYMS KAHGIDPNTR TGVRTITTGA PITYSTYGKF LADGGCSGGA YDIIICDECH
     1321 STDSTTILGI GTVLDQAETA GARLVVLATA TPPGSVTVPH SNIEEVALST TGEIPFYGKA
     1381 IPIETIKGGR HLIFCHSKKK CDELAAKLSA LGLNAVAYYR GLDVSVIPTS GDVVVVATDA
     1441 LMTGFTGDFD SVIDCNTCVT QTVDFSLDPT FTIETTTVPQ DAVSRSQRRG RTGRGRRGIY
     1501 RFVTPGERPS GMFDSSVLCE CYDAGCAWYE LTPAETSVRL RAYLNTPGLP VCQDHLEFWE
     1561 SVFTGLTHID AHFLSQTKQA GDNFPYLVAY QATVCARAQA PPPSWDQMWK CLIRLKPTLH
     1621 GPTPLLYRLG AVQNEVTLTH PITKYIMACM SADLEVVTST WVLVGGVLAA LAAYCLTTGS
     1681 VVIVGRIVLS GRPAVIPDRE VLYQEFDEME ECGSHLPYIE QGMQLAEQFK QKALGLLQIA
     1741 TKQAEAAAPV VESKWRALET FWAKHMWNFI SGVQYLAGLS TLPGNPAIAS LMAFTASVTS
     1801 PLTTQSTLLF NILGGWVAAQ LAPPSAASAF VGAGIAGAAV GSIGLGKVLV DILAGYGAGV
     1861 AGALVAFKIM SGETPSAEDL VNLLPAILSP GALVVGVVCA AIQRRHVGPG EGAVQWMNRL
     1921 IAFASRGNHV SPTHYVPESD AAARVTQILS SLTITQLLKR LHQWINEDCS TPCSGSWLRD
     1981 IWDWICSVLT DFKTWLQSKL LPRLPGVPFF SCQRGYKGVW RGDGIMQTTC PCGAQITGHV
     2041 KNGSMRIVGP KTCSNTWHGT FPINAYTTGP CTPSPAPNYS RALWRVAAEE YVEVTRVGDF
     2101 HYITGMTTDN IKCPCQVPAP EFFTEVDGVR LHRYAPACKP VLREEVDFQV GLNQYPVGSQ
     2161 LPCEPEPDVA VLTSMLTDPS HITAEAAKRR LARGSPPSLA SSSASQLSAP SLKATCTTHH
     2221 DSPDADLIEA NLLWRQEMGG NITRVESENK VVILDSFEPL RAEEDEREVS VAAEILRKTR
     2281 RFPPAMPVWA RPDYNPPLLE SWKDPDYVPP VVHGCPLPPT KAPPIPPPRR KRTVVLTEST
     2341 VSSALAELAT KTFGSSGSSA VDSGTATAPP DQTSNDGDRE SDAESYSSMP PLEGEPGDPD
     2401 LSDGSWSTVS -EEASGDVVC CSMSYTWTGA LITPCAAEES KLPINPLSNS LLRHHNMVYA
     2461 TTSRSASLRQ KKVTFDRLQV LDDHYRDVLK EMKAKASTVK AKLLSIEEAC KLTPPHSAKS
     2521 KFGYGAKDVR NLSSKAVNHI RSVWKDLLED TETPIDTTIM AKNEVFCVQP EKGGRKPARL
     2581 IVFPDLGVRV CEKMALYDVV STLPQAVMGS SYGFQYSPGQ RVEFLVNTWK SKKCPMGFSY
     2641 DTRCFDSTVT ENDIRIEESI YQCCDLAPEA KQAIKSLTER LYIGGPLTNS KGQNCGYRRC
     2701 RASGVLTTSC GNTLTCYLKA SAACRAAKLQ DCTMLVNGDD LVVICESAGT QEDAASLRVF
     2761 TEAMTRYSAP PGDPPQPEYD LELITSCSSN VSVAHDASGK RVYYLTRDPT TPLARAAWET
     2821 ARHTPVNSWL GNIIMYAPTL WARMILMTHF FSILLAQEQL EKALECQIYG ACYSIEPLDL
     2881 PQIIERLHGL SAFSLHSYSP GEINRVASCL RKLGVPPLRV WRHRARSVRA KLLSQGGRAA
     2941 TCGKYLFNWA VRTKLKLTPI PAASRLDLSG WFVAGYGGGD IYHSLSRARP RWFMLCLLLL
     3001 SVGVGIYLLP NR
//
LOCUS       1b chinese isolate HCV 52       1657 aa
DEFINITION  1b chinese isolate HCV 52     1657 aa
TITLE       1b chinese isolate HCV 52
ORIGIN

        1 MSTNPKPQRK TKRNTNRRPQ DVKFPGGGQI VGGVYLLPRR GPRLGVRATR KTWERSQPRG
       61 RRQPIPKARR PEGRTWAQPG YPWPLYGNEG LGWAGWLLSP RGSRPSWGPT DPRRRSRNLG
      121 KVIDTLTCGF ADLMGYIPLV GAPLGGAARA LAHGVRVLED GVNYATGNLP GCSFSIFLLA
      181 LLSCLTIPAS AYEVRNASGV YHVTNDCSNS SIVYEAADMI MHTPGCVPCV RENNASRCWV
      241 ALTPTLAARN SSVPTTTIRR HVDLLVGAAA FCSAMYVGDL CGSVFLVSQL FTFSPRLHET
      301 VQDCNCSLYP GHVSGHRMAW DMMMNWSPTA ALVVSQLLRI PQAVVDMVAG AHWGVLAGLA
      361 YYSMVGNWAK VLIVMLLFAG VDG-GTYVTG GAQSHTVRGL ASFFTPGPAQ KIQLVNTNGS
      421 WHINRTALNC NDSLNTGFLA ALFYTRKFNS SGCTERMASC RPIDDFAQGW GPINHVVPNI
      481 SDQRPYCWHY APQPCGIVPA AQVCGPVYCF TPSPVVVGTT DRYGVPTYKW GENETDVLLL
      541 NNTRPPQGNW FGCTWMNGTG FTKTCGGPPC NIGGVGNRTL ICPTDCFRKH PEATYTKCGS
      601 GPWLTPRCLV DYPYRLWHYP CTINFTIFKV RMYVGGVEHR LDAACNWTRG ERCDLEDRDR
      661 AELSPLLLST TEWQILPCSF TTLPALSTGL IHLHQNIVDV QYLYGIGSAV VSFAIKWEYV
      721 LLLFLLLADA RVCAWLWMML LIAQAEAALE NLVVLNAASM AGAHGILSFL VFFCAAWYIK
      781 GKLVPGAAYA FYGVWPLLLL LLALPPRAYA MDREMAASCG GAVFVGLALL TLSPYYKAFL
      841 ARLIWWLQYF ITRAEAQLQV WIPPLNVRGG RDAIILLTCA VHPELIFDIT KLLLAIFGPV
      901 MVFQAGLAKV PYFVRAQGLI RACMLVRKVA GGHYVQMAFM KLAALTGTYV YDHLTPLQDW
      961 AHAGLRDLAV AVEPVVFSAM ETKIITWGAD TAACGDIILG LPVSARRGRE ILLGPADRFG
     1021 EQGWRLLAPI TAYAQQTRGL LGCIITSLTG RDKNQVEGEV QVVSTATQSF LATCVNGACW
     1081 TVYHGAGSKT LAGPKGPITQ IYTNVDQDLL GWQAPPGSRS LTPCTCGSSD LYLVTRHADV
     1141 IPVRRRSDGR GSLLSPRPIS YLKGSSGGPL LCPSGHVVGI FRAAVCTRGV AKAVDFVPVE
     1201 SMETTMRSPV FTDNSSPPAV PQTFQVAHLH APTGSGKSTK VPAAYAAQGY KVLVLNPSVA
     1261 ATLGFGAYMS KAYGTDPNIR TGVRTITTGA PITYSTYGKF LADGGCSGGA YDIIICDECH
     1321 STDSTTILGI GTVLDQAETA GARLVVLATA TPPGSVTVPH PNIEEVALSN TGEIPFYGRA
     1381 IPLEVIKEGR HLIFCHSKKK CDELAAKLSA LGLNAVAYYR GLDVSVIPTS GDVVVVATDA
     1441 LMTGYTGDFD SVIDCNTCVT QTVDFSLDPT FTIETTTVPQ DAVSRSQRRG RTGRGRGGIY
     1501 RFVTPGERPS GMFDSSVLCE CYDAGCAWYE LTPAETSVRL RAYLNTPGLP VCQDHLEFWE
     1561 SVFTGLTHID AHFLSQTKQA GDNFPYLVAY QATVCARAQA PPPSWDQMWK CLIRLKPTLH
     1621 GPTPLLYRLG AVQNEVTLTH PVTKFIMACM SADLEVVT-- ---------- ----------
     1681 ---------- ---------- ---------- ---------- ---------- ----------
     1741 ---------- ---------- ---------- ---------- ---------- ----------
     1801 ---------- ---------- ---------- ---------- ---------- ----------
     1861 ---------- ---------- ---------- ---------- ---------- ----------
     1921 ---------- ---------- ---------- ---------- ---------- ----------
     1981 ---------- ---------- ---------- ---------- ---------- ----------
     2041 ---------- ---------- ---------- ---------- ---------- ----------
     2101 ---------- ---------- ---------- ---------- ---------- ----------
     2161 ---------- ---------- ---------- ---------- ---------- ----------
     2221 ---------- ---------- ---------- ---------- ---------- ----------
     2281 ---------- ---------- ---------- ---------- ---------- ----------
     2341 ---------- ---------- ---------- ---------- ---------- ----------
     2401 ---------- ---------- ---------- ---------- ---------- ----------
     2461 ---------- ---------- ---------- ---------- ---------- ----------
     2521 ---------- ---------- ---------- ---------- ---------- ----------
     2581 ---------- ---------- ---------- ---------- ---------- ----------
     2641 ---------- ---------- ---------- ---------- ---------- ----------
     2701 ---------- ---------- ---------- ---------- ---------- ----------
     2761 ---------- ---------- ---------- ---------- ---------- ----------
     2821 ---------- ---------- ---------- ---------- ---------- ----------
     2881 ---------- ---------- ---------- ---------- ---------- ----------
     2941 ---------- ---------- ---------- ---------- ---------- ----------
     3001 ---------- --
//
LOCUS       1b chinese isolate S4        3010 aa
DEFINITION  1b chinese isolate S4      3010 aa
TITLE       1b chinese isolate S4 
ORIGIN

        1 MSTNPKPQRK TKRNTNRRPQ DVKFPGGGQI VGGVYLLPRR GPRLGVRATR KTSERSQPRG
       61 RRQPIPKARP PEGRTWAQPG YPWPLYGNEG MGWAGWLLSP RGSRPSWGPS DPRRRSRNLG
      121 KVIDTLTCGF ADLMGYIPLV GAPLGGAARA LAHGVRVLED GVNYATGNLP GCSFSIFLLA
      181 LLSCLTIPAS AYEVRNVSGV YHVTNDCSNS SIVYEAADMI MHSPGCVPCV RENNISRCWV
      241 ALTPTLAARN VSVPIKTIRR HVDLLVGAAA FCSAMYVGDL CGSVFLVSQL FTFSPRRHET
      301 VQDCNCSLYP GHVSGHRMAW DMMMNWSPTA ALVVSQLLRI PQAVVDMVAG AHWGVLAGLA
      361 YYSMVGNWAK VLIVMLLFAG VDG-GTYVTG GAQSHTVRGL ASFFTPGPAQ KIQLVNTNGS
      421 WHINRTALNC NDSLQTGFLA ALFYANKFNS SGCPERLASC RPIDKFAQGW GPITYAEPDS
      481 SDQRPYCWHY APRPCGIVPA SEVCGPVYCF TPSPVVVGTT DRFGVPTYAW GGNETDVLLL
      541 NNTRPPQGNW FGCTWMNGTG FTKTCGGPPC NIGGVGNNTL TCPTDCFRKH PEATYAKCGS
      601 GPWLTPRCMV DYPYRLWHYP CTVNFTIFKV RMYVGGVEHR LNAACNWTRG ERCDLEDRDR
      661 SELSPLLLST TEWQILPCSF TTLPALSTGL IHLHQNIVDV QYLYGVGSAI VSFAIKWEYV
      721 LLLFLLLADA RVCACFWMML LIAQAEAALE NLVVLNAASV AREHGMLSFL VFFCAAWYIK
      781 GRLVPGAAYA LYGVWPLLLL LLALPPRAYA MDREMAASCG GAVFVGLILL TLSPHYKVIL
      841 ARLIWWLQYF ITRAEAHLHV WIPPLNVRGG RDAIILLTCA VHPELIFDIT KLLLAILGPL
      901 MVLQAGIVRI PYFVRAQGLI RACMLVRKAA GGHYVQMALM KLAALTGTYV YDHLTPLRDW
      961 AHAGLRDLAV AVEPVIFSDM EIKIITWGAD TAACGDIISG LPVSARRGEE ILLGPADSFE
     1021 GQGWRLLAPI TAYSQQTRGL LGCIITSLTG RDKNQVEGEV QVVSTATQSF LATCVNGVCW
     1081 TVYHGAGSKT LAGPKGPVTQ MYTNVDQDLV GWPAPPGARS LTPCTCSSSD LYLVTRHADV
     1141 IPVRRRGDGR GSLLSPRPVS YLKGSSGGPL LCPSGHAVGI FRAAVCTRGV AKAVDFVPVE
     1201 SMETTMRSPV FTDNSSPPAV PQTFQVAHLH APTGSGKSTK VPAAYAAQGY KVLVLNPSVA
     1261 ATLGFGAYMS KAHGTDPNIR TGVRTITTGA PITYSTYGKF LADGGCSGGA YDIIICDECH
     1321 STDSTTILGI GTVLDQAETA GARLVVLATA TPPGSVTVPH SNIEEVALSN TGEIPFYGKA
     1381 IPIETIKGGR HLIFCHSKKK CDELAAKLSG LGLNAVAYYR GLDVSVIPTS GDVVVVATDA
     1441 LMTGFTGDFD SVIDCNTCVT QTVDFSLDPT FTIETTTVPQ DAVSRSQRRG RTGRGRRGIY
     1501 RFVTPGERPS GMFDSSVLCE CYDAGCAWYE LTPAETSVRL RAYLNTPGLP VCQDHLEFWE
     1561 SVFTGLTHID AHFLSQTKQA GDNFPYLVAY QATVCTRALA PPPSWDQMWK CLIRLKPTLH
     1621 GPTPLLYRLG AVQNEIILTH PITKYIMACM SPDLEVVTST WVLVGGVLAA LAAYCLTTGS
     1681 VVIVGRINLS GKPAVIPDRE VLYREFDEME ECASHLPYIE QGMHLAEQFK QKALGLLQTA
     1741 TKQAEAAAPV VESKWQALEA FWAKHMWNFI SGIQYLAGLS TLPGNPAIAS LMAFTASITS
     1801 PLTTQSTLLF NILGGWVAAQ LAPPSAASAF VGAGIAGAAV GSIGLGKVLV DILAGYGAGV
     1861 AGALVAFKVM SGEMPSTEDL VNLLPAILSP GALVVGVVCA AVLRRHVGPG EGAVQWMNRL
     1921 IAFASRGNHV SPTHYVPESD AAARVTQILS SLTITQLLKR LHQWINEDCS TPCSGSWLRD
     1981 IWEWICTVLT DFKTWLQSKL LPRLPGVPFL SCQRGYKGVW RGDGIMQTTC PCGAQITGHV
     2041 KNGSMRIVGP KTCSNMWCGT FPINAYTTGP CTPSPAPNYS RALWRVAAEE YVEVTRVGDF
     2101 HYVTGMTTDN VKCPCQVPAP EFFTEVDGVR LHRYAPACRP LLRDEVAFQV GLHQYPVGSQ
     2161 LPCEPEPDVA VLTSMLTDPS HITAETAKRR LARGSPPSLA SSSASQLSAP SLKATCTTHH
     2221 DSPDADLIEA NLLWRQEMGG NITRVESENK VVILDSFDPL RAEEDDREVS VAAEILRKTK
     2281 KYPPAMPVWA RPDYNPPLLE SWKDPDYVPP VVHGCPLPPT KAPPIPPPRR KRTVVLTEST
     2341 VSSALAELAT KTFGSSESSA IDSGTATAPL DCASDDGDKG SDVESYSSMP PLEGEPGDPD
     2401 LSDGSWSTVS -EEASEDVVC CSMSYTWTGA LITPCAAEES KLPINPLSNS LLRHHNMVYA
     2461 TTSRSASQRQ KKVTFDRLQV LDDHYRDVLK EMKAKASTVK AKLLSVEEAC KLTPPHSAKS
     2521 KFGYGAKDVR NLSSKAMNHI RSVWKDLLED TETPIDTTIM AKNEVFCVQP EKGGRKPARL
     2581 IVFPDLGVRV CEKMALYDVV STLPQAVMGS SYGFQYSPGQ RVEFLVNTWK SKKNPMGFSY
     2641 DTRCFDSTVT ENDIRVEESI YQCCDLAPEA RQAIRSLTER LYIGGPLTNS KGQNCGYRRC
     2701 RASGVLTTSC GNTLTCYLKA SAACRAAKLQ DCTMLVCGDD LVVICESAGT QEDAASLRVF
     2761 TEAMTRYSAP PGDPPQPEYD LELITSCSSN VSVAHDASGK RVYYLTRDPT TPLARAAWET
     2821 ARHTPVNSWL GNIIMYAPTL WARMILMTHF FSILLAQEQL EKALDCQIYG ATYSIEPLDL
     2881 PQIIQRLHGL SAFSLHSYSP GEINRVASCL RKLGVPPLRV WRHRARSVRA KLLSQGGRAA
     2941 TCGRYLFNWA VRTKLKLTPI PAASQLDLSG WFIAGYSGGD IYHSLSRARP RWFMWCLLLL
     3001 SVGVGIYLLP NR
//
LOCUS       1b chinese isolate H1        3010 aa
DEFINITION  1b chinese isolate H1      3010 aa
TITLE       1b chinese isolate H1 
ORIGIN

        1 MSTNPKPQRK TKRNTNRRPQ DVKFPGGGQI VGGVYLLPRR GPRLGVRATR KTSERSQPRG
       61 RRQPIPKARR PEGRTWAQPG YPWPLYGNEG LGWAGWLLSP RGSRPSWGPT DPRRRSRNLG
      121 KVIDTLTCGL ADLMGYIPLV GAPLGGAARA LAHGVRVLED GVNYATGNLP GCSFSIFLLA
      181 LLSCLTIPAS AHQVRNVSGV YVVTNDCSNS SIVYEAADMI MHTPGCVPCV RENNSSRCWV
      241 ALTPTLAARN FSVPTTTIRR HVDLLVGAAA FCSAMYVGDL CGSVFLVSQL FTLSPRRYET
      301 VQDCNCSIYP GHVSGHRMAW DMMMNWSPTT ALVVSQLLRI PQAVVDMVAG AHWGVLAGLA
      361 YYSMVGNWAK VLIVMLLFAG VDG-ATYASG AQAGHTTSRL ASFFSPGPSQ KIQLVNTNGS
      421 WHINRTALNC NDSLNTGFLA ALFYTRKFNS SGCTERMASC RPIDDFAQGW GPINHVVPNI
      481 SDQRPYCWHY APQPCGIVPA AQVCGPVYCF TPSPVVVGTT DRYGVPTYKW GENETDVLLL
      541 NNTRPPQGNW FGCTWMNNTG FTKTCGGPPC NIGGVGNNTL TCPTDCFRKH PEATYTKCGS
      601 GPWLTPRCMV DYPYRLWHYP CTVNFTIFKV RMYVGGVEHR LNAACNWTRG ERCNLEDRDR
      661 SELSPLLLST TEWQILPCSF TTLPALSTGL IHLHQNIVDV QYLYGVGSVV VSVAIKWEYV
      721 VLLFLLLADA RVCACLWMML LVAQAEAALE NLVVLNAASV AGAHGILSLL VFFCAAWYIK
      781 GRLAPGAAYA FYGVWPLLLL LLALPPRAYA MDREMAASCG GAVFVGLMLL TLSPHYKVFL
      841 AKLIWWLQYL ITRAEAHLHV WIPPLNVRGG RDAIILLTCA VHPELIFEIT KILLAILGPL
      901 MVLQASLIRV PYFVRAQGLI RACMLVRKVA GGHYVQMALM KLAALTGTYV YDHLTPLRDW
      961 AHAGLRDLAV AVEPVIFSDM ETKIITWGAD SAACGDIIFG LPVSARRGRE ILLGPADGFG
     1021 EQGWRLLAPI TAYSQQTRGL FGCIITSLTG RDKNQVEGEV QVVSTATQSF LATCFNGVCW
     1081 TVYHGAGSKT LAGPKGPITQ MYTNVNQDLV GWQAPSGARS LTPCTCGSSD LYLVTRHADV
     1141 IPVRRRGDSR GSLLSPRPVS YLKGSSGGPL LCPSGHAVGI FRAAVCTRGV AKAVDFIPVE
     1201 SMETTMRSPV FTDNSTPPAV PQTFQVAHLH APTGSGKSTK VPAAYAPQGY KVLVLNPSVA
     1261 ATLGFGAYMS KAHGVDPNIR TGVRTITTGA PITYSTYGKF LADGGCSGGA YDIIICDECH
     1321 STDSTTILGI GTVLDQAETA GARLVVLATA TPPGSVTVPH PNIEEVALSN TGEIPFYGKA
     1381 IPIEAIKGGR HLIFCHSKKK CDELAAKLSG LGLNAVAYYR GLDVSVIPTI GDVVVVATDA
     1441 LMTGYTGDFD SVIDCNTCVT QTVDFSLDPT FTIETTTVPQ DAVSRSQRRG RTGRGRSGIY
     1501 RFVTPGERPS GMFDSSVLCE CYDAGCAWYE LTPAETSVRL RAYLNTPGLP VCQDHLEFWE
     1561 SVFSGLTHID AHFLSQTKQA GDNFPYLVAY QATVCARAQA PPPSWDQMWK CLIRLKPTLH
     1621 GPTPLLYRLG AVQNEVTLTH PMTKFIMACM SADLEVVTST WVLVGGVLAA LAAYCLTTGS
     1681 VVIVGRIILS GRPAVIPDRE VLYQEFDEME ECASHLPYIE QGMQLAEQFK QKALGLLQTA
     1741 TKQAEAAAPV VESKWRTLEA FWAKHMWNFI SGIQYLAGLS TLPGNPAIAS LMAFTASVTS
     1801 PLTTQHTLLF NILGGWVAAQ LAPPTAASAF VGAGIAGAAV GSIGLGKVLV DILAGYGAGV
     1861 AGALVAFKVM SGEAPSAEDL VNLLPAILSP GALVVGVVCA AILRRHVGPG EGAVQWMNRL
     1921 IAFASRGNHV SPTHYVPESD AAARVTQILS SLTITQLLKR LHQWINEDCS TPCSGSWLRD
     1981 VWDWICTVLS DFKTWLQSKL LPRLPGVPFL SCQRGYKGVW RGDGVMQTTC PCGAQIAGHV
     2041 KNGSMRIVGP KTCSNTWHGT FPINAYTTGP CTPSPAPNYS RALWRVAAEE YVEVTRVGDF
     2101 HYVTGMTTDN VKCPCQVPAP EFFTELDGVR LHRYAPACKP LLRDEVTFQV GLNQYPVGSQ
     2161 LPCEPEPDVT VLTSMLTDPS HITAETAKRR LARGSPPSLA SSSASQLSAP SLKATCTTHH
     2221 DSPDADLIEA NLLWRQEMGG NITRVESENK VVILDSFDPL RAEEDEREVS VAAEILRKTR
     2281 KFPPAMPIWA RPDYNPPLLE PWRDPNYVPP VVHGCPLPPT KVPPIPPPRR KKTVILTEST
     2341 VSSALAELAT KTFGNSGSST ADSGTATAPP GQSSDDGDPG SDVESYSSMP PLEGEPGDPD
     2401 LSDGSWSTVS -EEASEDVVC CSMSYTWTGA LITPCAAEES KLPINALSNS LLRHHNMVYA
     2461 TTSRSASQRQ KKVTFDRLQV LDDHYRDVLK EIKAKASTVK ARLLSVEEAC KLTPPHSAKS
     2521 KFGYGAKDVR NLSGKAVAHI RSVWKDLLED TETPIDTTIM AKNEVFCVQP EKGGRKPARL
     2581 IVFPDLGVRV CEKMALYDVV STLPQAVMGS AYGFQYSPGQ RVEFLVNAWK SKKNPMGFAY
     2641 DTRCFDSTVT ESDIRVEESI YQCCDLAPEA RQAIRSLTER LYIGGPLTNS KGQNCGYRRC
     2701 RASGVLTTSC GNTLTCYLKA SAACRAAKLQ DCTMLVRGDD LVVICESAGT QEDAASLRVF
     2761 TEAMTRYSAP PGDTPQPECD LELITSCSSN VSVAHDASGK RVYYVTREPT TPLARAAWET
     2821 ARHTPGQSWL GNIIMYAPTL WARMILMTHF FSILLAQEQL EKALDCQIYG ATYSIEPLDL
     2881 PQIIQRLHGL SAFSLHSYSP GEINRVASCL RKLGVPPLRV WRHRARSVRA KLLSQGGRAA
     2941 TCGRYLFNWA VRTKLKLTPI PAASQLDLSG WFVAGYGGGD IYHSLSRARP RWFMWCLLLL
     3001 SVGVGIYLLP NR
//
LOCUS       1b chinese isolate HCV60        1657 aa
DEFINITION  1b chinese isolate HCV60      1657 aa
TITLE       1b chinese isolate HCV60 
ORIGIN

        1 MSTNPKPQRK TKRNTNRRPQ DVKFPGGGQI VGGVYLLPRR GPRLGVRATR KTSERSQPRG
       61 RRQPIPKVRR PEGRAWAQPG YPWPLYGNEG LGWAGWLLSP RGSRPSWGPS DPRRRSRNLG
      121 KVIDTLTCGF ADLMGYIPLV GAPLGGAARA LAHGVRVLED GVNYATGNLP GCSFSIFLLA
      181 LLSCLTIPAS AYEVRNVSGV YAVTNDCSNS SIVYEAADMI MHTPGCVPCV REGNSSRCWV
      241 ALTPTLAARN FSVPTTTIRR HVDLLVGAAA FCSAMYVGDL CGSVFLVSQL FTLSPRRYET
      301 VQDCNCSIYP GHVSGHRMAW DMIMNWSPTT ALVVSQLLRI PQAVVDMVAG AHWGVLAGLA
      361 YYSMVGNWAK VLIVMLLFAG VDG-HTHVTG GRVASSTQSL VSLFRPGASQ KIQLVNTNGS
      421 WHINRTALNC NDSLQTGFIA ALFYARRFNS SGCPQRLASC RSIDKFAQGW GPITYTEPRD
      481 LDQRPYCWHY APRQCGIVPA SEVCGPVYCF TPSPVVVGTT DRLGVPTYNW GENETDVLLL
      541 NNTRPPQGNW FGCTWMNGTG FTKTCGGPPC NIGGGGNNTL TCPTDCFRKH PAATYTKCGS
      601 GPWLTPRCLV DYPYRLWHYP CTVNFTIFKV RMYVGGVEHR LNAACNWTRG ERCDLEDRDR
      661 SELSPLLLST TEWQILPCSF TTLPALSTGL IHLHQNIVDV QYLYGIGSAV VSIAIKWEYV
      721 VLLFLLLADA RVCACLWMML LITQVEAAME NLVILNAASV AGAHGILSFL VFFCAAWYIK
      781 GKLVPGAAYA LYGVWPLLLL LLALPPRAYA LDREMAASCG GGVFVGLALL TLSPYYKVFL
      841 ARLIWWLQYL ITRAEALLQV WVPPLNIRGG RDAIILLACV VHPELIFDIT KLLLAILGPL
      901 MVLQVGLNRV PYFVRAQGLI RACMLVRKVA GGHYVQMALV KLAALTGTYV YDHLTPLQHW
      961 AHAGLRDLAV AVEPVVFSDM ETKIITWGAD TAACGDIILG LPVSARRGRE ILLGPADSLE
     1021 GQGWRLLAPI TAYAQQTRGL LGCIITSLTG RDKNQVEGEV QVVSTATQSF LATCINGVCW
     1081 TVYHGAGSKT LAGPKGPITQ MYTNVDQDLV GWQAPPGARS MTPCTCGSSD LYLVTRHADV
     1141 IPVRRRGDSR GSLLSPRPVS YLKGSSGGPL LCPSGHAVGI FRAAVCTRGV AKAVDFVPVE
     1201 SMETTMRSPV FTDNSSPPAV PQTFQVAHLH APTGSGKSTK VPAAYAAQGY KVLVLNPSVA
     1261 ATLGFGAYMS KAYGTDPNIR TGVRTITTGA PITYSTYGKF LADGGCSGGA YDIIICDECH
     1321 STDSTSILGI GTVLDQAETA GARLVVLATA TPPGSVTVPH PNIEEVALPN TGEIPFYGKA
     1381 IPIETIKGGR HLIFCHSKKK CDELAAKLSS LGINAVAYYR GLDVSVIPTS GDVVVVATDA
     1441 LMTGYTGNFD SVIDCNTCVN QTVDFSLDPT FTIETTTVPQ DAVSRSQRRG RTGRGRRGIY
     1501 RFVTPGERPS GMFDSSVLCE CYDAGCAWYE LTPAETSVRL RAYLNTPGLP VCQDHLEFWE
     1561 SVFTGLTHID AHFLSQTKQA GDNFPYLVAY QATVCARAQA PPPSWDQMWK CLIWLKPVLH
     1621 GPTPLLYRLG AVQNEVTLTH PITKYIMACM SADLEVVT-- ---------- ----------
     1681 ---------- ---------- ---------- ---------- ---------- ----------
     1741 ---------- ---------- ---------- ---------- ---------- ----------
     1801 ---------- ---------- ---------- ---------- ---------- ----------
     1861 ---------- ---------- ---------- ---------- ---------- ----------
     1921 ---------- ---------- ---------- ---------- ---------- ----------
     1981 ---------- ---------- ---------- ---------- ---------- ----------
     2041 ---------- ---------- ---------- ---------- ---------- ----------
     2101 ---------- ---------- ---------- ---------- ---------- ----------
     2161 ---------- ---------- ---------- ---------- ---------- ----------
     2221 ---------- ---------- ---------- ---------- ---------- ----------
     2281 ---------- ---------- ---------- ---------- ---------- ----------
     2341 ---------- ---------- ---------- ---------- ---------- ----------
     2401 ---------- ---------- ---------- ---------- ---------- ----------
     2461 ---------- ---------- ---------- ---------- ---------- ----------
     2521 ---------- ---------- ---------- ---------- ---------- ----------
     2581 ---------- ---------- ---------- ---------- ---------- ----------
     2641 ---------- ---------- ---------- ---------- ---------- ----------
     2701 ---------- ---------- ---------- ---------- ---------- ----------
     2761 ---------- ---------- ---------- ---------- ---------- ----------
     2821 ---------- ---------- ---------- ---------- ---------- ----------
     2881 ---------- ---------- ---------- ---------- ---------- ----------
     2941 ---------- ---------- ---------- ---------- ---------- ----------
     3001 ---------- --
//
LOCUS       1b chinese isolate HCV58        1657 aa
DEFINITION  1b chinese isolate HCV58      1657 aa
TITLE       1b chinese isolate HCV58 
ORIGIN

        1 MSTNPKPQRK TKRNTNRRPQ DVKFPGGGQI VGGVYLLPRR GPRLGVRATR KTSERSQPRG
       61 RRQPIPKARR PEGRTWAQPG YPWPLYGNEG MGWAGWLLSP RGSRPSWGPS DPRRRSRNLG
      121 KVIDTLTCGF ADLMGYIPLV GAPLGGAARA LAHGVRVLED GVNYATGNLP GCSFSIFLLA
      181 LLSCLTIPAS AYEVRNASGV YHVTNDCSNS SIVYEAADMI MHSPGCVPCV RENNISRCWV
      241 ALTPTLAARN VSVPIKTIRR HVDLLVGAAP LCSAMYVGDL CGSVFLVAQL FTFSPRRHET
      301 VQDCNCSLYP GHVSGHRMAW DMMMNWSPTA ALVVSQLLRI PQAVVDMVAG AHWGVLAGLA
      361 YYSMVGNWAK VLIVMLLFAG VDG-ATYASG AQAGHTTNRL ASFFSPGPSQ KIQLVNTNGS
      421 WHINRTALNC NDSLNTGFLA ALFYTHSFNA SGCPERMAGC RPIDEFAQGW GPITYTESHS
      481 SDQRPYCWHY APRPCGVVPA SQVCGPVYCF TPSPVVVGTT DRSGVPTYSW GENETDVLLL
      541 NNTRPPHGNW FGCTWMNSTG FTKTCGGPPC NIGGAGNNTL TCPTDCFRKH PEATYAKCGS
      601 GPWLTPRCIV DYPYRLWHYP CTVNFTIFKV RMYVGGVEHR LDAACNWTRG ERCALEDRDR
      661 SELSPLLLST TEWQVLPCSF TTLPALSTGL IHLHQNIVDV QYLYGIGSAV VSFAIKWEYV
      721 LLLFLLLADA RICACLWMML LIAQAEAALE NLVVLNAASV AGAHGVLSFL VFFCAAWYIK
      781 GRLVPGAAYA LYGVWPLLLL LLALPPRAYA MDREMAASCG GAVFVGLALL TLSPHYKVFL
      841 ARLIWWLQYF ITRAEALLQV WVPPLNVRGG RDAIILLTCA VHPELIFDIT KLLLAILGPL
      901 MVLQAGLTRV PYFVRAQGLI RVCMLVRKVA GGHYVQMALV KLAALTGTYV YDHLAPLQHW
      961 AHAGLRDLAV AVEPVIFSDM ETKVITWGAD TAACVNIISG LPVSARRGNE IFLGPADSLE
     1021 GQGWRLLAPI TAYAQQTRGL FGCIITSLTG RDRNQVEGEV QVVSTATQSF LATCVNGVCW
     1081 TVFHGAGTKT LAGPKGPITQ MYTNVDQDLV GWQAPPGARS MTPCTCGSSD LYLVTRHADV
     1141 IPVRRRGDSR GSLLSPRPVS YLKGSSGGPL LCPLGHAVGI FRAAVCTRGV AKAVDFVPVE
     1201 SMETTMRSPV FTDNSSPPAV PQSFQVAHLH APTGSGKSTK VPAAYAAQGY KVLVLNPSVA
     1261 ATLGFGAYMS KAHGIDPNIR TGVRTITTGA PITYSTYGKF FADGGCSGGA YDIIICDECH
     1321 STDSTTILGI GTVLDQAETA GARLVVLATA TPPGSVTVPH PNIEEVALSN TGEIPFYGKA
     1381 IPIEAIRGGR HLIFCHSKKK CDELAAKLSS LGLNAVAYYR GLDVSVIPTS GDVVVVATDA
     1441 LMTGFTGDFD SVIDCNTCVT QTVDFSLDPT FTIETTTVPQ DAVSRSQRRG RTGRGRGGIY
     1501 RFVTPGERPS GMFDSSVLCE CYDAGCAWYE LTPAETSVRL RAYLNTPGLP VCQDHLEFWE
     1561 SVFTGLTHID AHFLSQTKQA GDNFPYLVAY QATVCARAQA PPPSWDQMWK CLIRLKPTLH
     1621 GPTPLLYRLG AVQNEVILTH PITKYIMTCM SADLEVVT-- ---------- ----------
     1681 ---------- ---------- ---------- ---------- ---------- ----------
     1741 ---------- ---------- ---------- ---------- ---------- ----------
     1801 ---------- ---------- ---------- ---------- ---------- ----------
     1861 ---------- ---------- ---------- ---------- ---------- ----------
     1921 ---------- ---------- ---------- ---------- ---------- ----------
     1981 ---------- ---------- ---------- ---------- ---------- ----------
     2041 ---------- ---------- ---------- ---------- ---------- ----------
     2101 ---------- ---------- ---------- ---------- ---------- ----------
     2161 ---------- ---------- ---------- ---------- ---------- ----------
     2221 ---------- ---------- ---------- ---------- ---------- ----------
     2281 ---------- ---------- ---------- ---------- ---------- ----------
     2341 ---------- ---------- ---------- ---------- ---------- ----------
     2401 ---------- ---------- ---------- ---------- ---------- ----------
     2461 ---------- ---------- ---------- ---------- ---------- ----------
     2521 ---------- ---------- ---------- ---------- ---------- ----------
     2581 ---------- ---------- ---------- ---------- ---------- ----------
     2641 ---------- ---------- ---------- ---------- ---------- ----------
     2701 ---------- ---------- ---------- ---------- ---------- ----------
     2761 ---------- ---------- ---------- ---------- ---------- ----------
     2821 ---------- ---------- ---------- ---------- ---------- ----------
     2881 ---------- ---------- ---------- ---------- ---------- ----------
     2941 ---------- ---------- ---------- ---------- ---------- ----------
     3001 ---------- --
//
LOCUS       1b chinese isolate HCV56        1657 aa
DEFINITION  1b chinese isolate HCV56      1657 aa
TITLE       1b chinese isolate HCV56 
ORIGIN

        1 MSTNPKPQRK TKRNTNRRPQ DVKFPGGGQI VGGVYLLPRR GPRLGVRATR KTSERSQPRG
       61 RRQPIPKARR PEGRTWAQPG YPWPLYGNEG LGWAGWLLSP RGSRPSWGPT DPRRRSRNLG
      121 KVIDTLTCGF ADLMGYIPLV GAPLGGAARA LAHGVRVLED GVNYATGNLP GCSFSIFLLA
      181 LLSCLTIPAS AYEVRNASGV YHVTNDCSNS SIVYEAADMI MHTPGCVPCV REGSSSRCWV
      241 ALTPTLAARN TSIPTTAIRR HVDLLVGAAA FCSAMYVGDL CGSVFLVSQL FTFSPRRYET
      301 VQDCNCSIYP GHVSGHRMAW DMMMNWSPTA ALVVSQLLRI PQAAVDMVAG AHWGVLAGLA
      361 YYSMVGNWAK VLIVMLLFAG VDG-QTRVTG GASAFNTRSF TSLFTPGASQ RIQLINSNGS
      421 WHINRTALNC NDSLNTGFLA ALFYAHKFNG SGCPERMASC RRIDKFAQGW GPITYAEPNS
      481 PDQRPYCWHY ALRPCGTTPA SQVCGPVYCF TPSPVVVGTS DRSGVPTYNW GVNETDVLLL
      541 NNTRPPQGNW FGCTWMNSTG FTKTCGGPPC NIGGVGNNTL TCPTDCFRKH PEATYTKCGS
      601 GPWLTPRCLV DYPYRLWHYP CTVNFTIFKV RMYVGGVEHR LDAACNWTRG ERCDLEDRDR
      661 SELSPLLLST TEWQVLPCSF TTLPALSTGL IHLHQNIVDV QYLYGIGSAV VSIAIKWEYV
      721 VLLFLLLADA RVCACLWMML LVAQAEAALE NLVVLNAASV AGAHGILSFL VFFCAAWYIK
      781 GRLVPGAAYA LYGVWPLLLL LLSLPPRAYA MDREVAASCG GAVFVGLVLL TLSPHYKVFL
      841 ARIIWWLQYL ITRAEAHLHV WVPPLNVRGG RDAIIFLTCA THPELIFDIT KLLLAILGPL
      901 MVLQASIIRV PYFVRAQGLI RACMLVRKVA GGHYVQMVLV KLGALTGTYV YDHLTPLRDW
      961 AHAGLRDLAV AVEPVVFSDM ETKIITWGAD TAACGDIILG LPVSARRGRE ILLGPADSLE
     1021 GQGWRLLAPI TAYSQQTRGM LGCIITSLTG RDKNQVEGEV QVVSTATQTF LATCVNGVCW
     1081 TVFHGAGSKT LAGPKGPITQ MYTNVDQDLV GWPAPPGARS LTPCTCGSSD LYLVTRHADV
     1141 IPVRRRGDSR GSLLSPRPIS YLKGSSGGPL LCPSGHAVGI FRAAVCTRGV AKAVDFVPVE
     1201 SMETTMRSPV FTDNSSPPAV PQTFQVAHLH APTGSGKSTK VPAAYAAQGY KVLVLNPSVA
     1261 ATLGFGAYMS KAHGIDPNIR TGVRTITTGA PVTYSTYGKF LADGGCSGGA YDIIICDECH
     1321 STDSTTILGI GTVLDQAETA GARLVVLATA TPPGSVTVPH PNIEEVALSN TGEIPFYGKA
     1381 IPIETIKGGR HLIFCHSKKK CDELAAKLSS LGLNAVAYYR GLDVSVIPTS GDVVVVATDA
     1441 LMTGFTGDFD SVIDCNTCVT QTVDFSLDPT FTIETTTVPQ DAVSRSQRRG RTGRGRRGTY
     1501 RFVTPGERPS GMFDSSVLCE CYDAGCAWYE LTPAETSVRL RAYLNTPGLP VCQDHLEFWE
     1561 GVFTGLTHID AHFLSQTKQA GDNFPYLVAY QATVCTRALA PPPSWDQMWK CLIRLKPTLH
     1621 GPTPLLYRLG AVQNEVILTH PVTKYIMACM SADLEVVT-- ---------- ----------
     1681 ---------- ---------- ---------- ---------- ---------- ----------
     1741 ---------- ---------- ---------- ---------- ---------- ----------
     1801 ---------- ---------- ---------- ---------- ---------- ----------
     1861 ---------- ---------- ---------- ---------- ---------- ----------
     1921 ---------- ---------- ---------- ---------- ---------- ----------
     1981 ---------- ---------- ---------- ---------- ---------- ----------
     2041 ---------- ---------- ---------- ---------- ---------- ----------
     2101 ---------- ---------- ---------- ---------- ---------- ----------
     2161 ---------- ---------- ---------- ---------- ---------- ----------
     2221 ---------- ---------- ---------- ---------- ---------- ----------
     2281 ---------- ---------- ---------- ---------- ---------- ----------
     2341 ---------- ---------- ---------- ---------- ---------- ----------
     2401 ---------- ---------- ---------- ---------- ---------- ----------
     2461 ---------- ---------- ---------- ---------- ---------- ----------
     2521 ---------- ---------- ---------- ---------- ---------- ----------
     2581 ---------- ---------- ---------- ---------- ---------- ----------
     2641 ---------- ---------- ---------- ---------- ---------- ----------
     2701 ---------- ---------- ---------- ---------- ---------- ----------
     2761 ---------- ---------- ---------- ---------- ---------- ----------
     2821 ---------- ---------- ---------- ---------- ---------- ----------
     2881 ---------- ---------- ---------- ---------- ---------- ----------
     2941 ---------- ---------- ---------- ---------- ---------- ----------
     3001 ---------- --
//
LOCUS       1b chinese isolate HCV54        1657 aa
DEFINITION  1b chinese isolate HCV54      1657 aa
TITLE       1b chinese isolate HCV54 
ORIGIN

        1 MSTNPKPQRK TKRNTNRRPQ DVKFPGGGQI VGGVYLLPRR GPRLGVRATR KTSERSQPRG
       61 RRQPIPKARR PEGRAWAQPG YPWPLYGNEG LGWAGWLLSP RGSRPSWGPN DPRRRSRNLG
      121 KVIDTLTCGF ADLMGYIPLV GAPLGGAARA LAHGVRVLED GVNYATGNLP GCSFSIFLLA
      181 LLSCLTIPAS AYEVRNVSGI YHVTNDCSNA SIVYEAADMI MHTPGCVPCV RESNSSRCWV
      241 ALTPTLAARN SSVPTTTIRR HVDLLVGAAA LCSAMYVGDL CGSVFLVSQL FTFSPRRYET
      301 VQDCNCSIYP GHVSGHRMAW DMMMNWSPTT ALVVSQLLRI PQAIVDMVAG AHWGVLAGLA
      361 YYSMVGNWAK VLIVMLLFAG VDG-RTRVMG GQAAQHTRGF ASFFTSGPSQ KIQLVNTNGS
      421 WHINRTALNC NDSLQTGFIA ALFYTHKFND SGCPERMASC RSIDKFEQGW GPITYAEQGG
      481 QDQRPYCWHY APKPCGIVPA SQVCGPVYCF TPSPVVVGTT DRFGAPTYKW GENETDVLLL
      541 NNTRPPQGNW FGCTWMNSTG FTKTCGGPPC NIGGVGNDTL ICPTDCFRKH PEATYTKCGS
      601 GPWLTPRCMV HYPYRLWHYP CTVNFTIFKV RMYVGGVEHR LDAACNWTRG ERCDLEDRDR
      661 SELSPLLLST TEWQILPCSF TTLPALSTGL IHLHQNIVDV QYLYGIGSAV VSFAIKWEYI
      721 LLLFLLLADA RVCACLWMML LVAQAEAALE NLVVLNAASV AGAHGILSFL VFFCAAWYIK
      781 GRLVPGAAYA LYGVWPLLML LLALPPRAYA MDREMAASCG GAVLVGLMIL TLSPYYKVFL
      841 ARLIWWLQYF ITRAEAHLQV WIPPLNVRGG RDAIILLTCA VHPGLIFEIT KILLAIFGPL
      901 TVLQASIARV PYFVRAQGLI RVCMLVRKAA GGHYVQMAFV KLAALTGTYV YDHLAPLQHW
      961 AHSGLRDLAV AVEPVVFSDM ETKVITWGAD TAACGDIISG LPVSARRGRE ILLGPADSFG
     1021 EQGWRLLAPI TAYSQQTRGL LGCIITSLTG RDKNQVEGEV QVVSTATQSF LATCVNGVCW
     1081 TVYHGAGSKT LAGPKGPITQ MYTNVDLDLV GWQAPPGARS LTPCTCGSSD LYLVTRHADV
     1141 IPVRRRGDGR GSLLSPRPVS YLKGSSGGPL LCPSGHAVGI FRAAVCTRGV AKAVDFIPVE
     1201 TMETTMRSPV FTDNSSPPAV PQTFQVAHLH APTGSGKSTK VPAAYAAQGY KVLVLNPSVA
     1261 ATLGFGAYMS KAHGTDPNIR TGVRTITTGA PITYSTYGKF LADGGCSGGA YDIIICDECH
     1321 STDSTTVLGI GTVLDQAETA GARLVVLATA TPPGSVTVPH PNIEEVALSN TGEIPFYGKA
     1381 IPLEVIKGGR HLIFCHSKKK CDELAAKLSS LGLNAVAYYR GLDVSVIPTS GDVVVVATDA
     1441 LMTGYTGDFD SVIDCNTCVT QTVDFSLDPT FTIETTTVPQ DAVSRSQRRG RTGRGRRGIY
     1501 RFVTPGERPS GMFDSSVLCE CYDAGCAWYE LTPAETSVRL RAYLNTPGLP VCQDHLEFWE
     1561 SVFTGLTHID AHFLSQTKQA GDNFPYLVAY QATVCARAQA PPPSWDQMWK CLIRLKPTLH
     1621 GPTPLLYRLG AVQNEITLTH PMTKFIMACM SADLEVVT-- ---------- ----------
     1681 ---------- ---------- ---------- ---------- ---------- ----------
     1741 ---------- ---------- ---------- ---------- ---------- ----------
     1801 ---------- ---------- ---------- ---------- ---------- ----------
     1861 ---------- ---------- ---------- ---------- ---------- ----------
     1921 ---------- ---------- ---------- ---------- ---------- ----------
     1981 ---------- ---------- ---------- ---------- ---------- ----------
     2041 ---------- ---------- ---------- ---------- ---------- ----------
     2101 ---------- ---------- ---------- ---------- ---------- ----------
     2161 ---------- ---------- ---------- ---------- ---------- ----------
     2221 ---------- ---------- ---------- ---------- ---------- ----------
     2281 ---------- ---------- ---------- ---------- ---------- ----------
     2341 ---------- ---------- ---------- ---------- ---------- ----------
     2401 ---------- ---------- ---------- ---------- ---------- ----------
     2461 ---------- ---------- ---------- ---------- ---------- ----------
     2521 ---------- ---------- ---------- ---------- ---------- ----------
     2581 ---------- ---------- ---------- ---------- ---------- ----------
     2641 ---------- ---------- ---------- ---------- ---------- ----------
     2701 ---------- ---------- ---------- ---------- ---------- ----------
     2761 ---------- ---------- ---------- ---------- ---------- ----------
     2821 ---------- ---------- ---------- ---------- ---------- ----------
     2881 ---------- ---------- ---------- ---------- ---------- ----------
     2941 ---------- ---------- ---------- ---------- ---------- ----------
     3001 ---------- --
//
LOCUS       1b chinese isolate HCV50        1657 aa
DEFINITION  1b chinese isolate HCV50      1657 aa
TITLE       1b chinese isolate HCV50 
ORIGIN

        1 MSTNPKPQRK TKRNTNRRPQ DVKFPGGGQI VGGVYLLPRR GPRLGVRATR KTSERSQPRG
       61 RRQPIPKARQ PEGRAWAQPG YPWPLYGNEG MGWAGWLLSP RGSRPSWGPT DPRRRSRNLG
      121 KVIDTLTCGF ADLMGYIPLV GAPLGGAARA LAHGVRVLED SVNYATGNLP GCSFSIFLLA
      181 LLSCLTIPAS AYEVRNVSGM YHVTNDCSNS SIVYEAADMI MHTPGCVPCV REGKSSRCWV
      241 ALTPTLAARN ISVPTTTIRR HVDLLVGAAA FCSAMYVGDL CGSVFLVSQL FTFSPRRHET
      301 VQDCNCSIYP GHLSGHRMAW DMMMNWSPTT GLVVSQLLRI PQAVVDMVAG AHWGVLAGLA
      361 YYSMVGNWAK VLIVMLLFAG VDA-DTHVTG GVYAHTTQGF ANLFTRGASQ EIQLIYTNGS
      421 WHINRTALNC NDTLNTGWLA ALFYTHKFNA SGCPERLAHC RSIDQFAQGW GPITYAEPAS
      481 LDQRPYCWHY APQPCGIVPA SQVCGPVYCF TPSPVVVGTT DRFGVPTYSW GENETDVLLL
      541 NNTRPPHGNW FGCTWMNGTG FTKTCGGPPC NIGGIGNNTL TCPTDCFRKH PEATYTKCGS
      601 GPWLTPRCLV DYPYRLWHYP CTVNFSIFKI RMYVGGVEHR LEAACNWTRG ERCDLDDRDR
      661 SELSPLLLST TEWQVLPCSF TTLPALSTGL IHLHQNVVDV QYLYGVGSAV VSVAIRWEYV
      721 VLLFLLLADA RVCACLWMML LIAQAEAALE NLVVLNAASV AGAHGILSFL VFFCAAWYIQ
      781 GRLVPGAAYA LYGVWPLLLL LLALPPRAYA MDREMAASCG GGVFVGLALL TLSPYYKVFL
      841 ARLIWWSQYL ITRAEAHLQV WVPPLNVRGG RDAIILLACA VHPELIFDIT KLLLSILGPL
      901 MVLQASITRV PYFVRAQGLI RACMLVRKAA GGHYIQMALM KLAALTGTYV YDHLTPLQDW
      961 AHTGLRDLAV AVEPVVFSDM ETKIITWGAD TAACGDIISG LPVSARRGRE ILLGPADSFE
     1021 GQGWRLLAPI TAYSQQTRGL FGCIITSLTG RDKNQVEGEV QVVSTATQSF LATCVNGVCW
     1081 TVYHGAGSKT LAGPKGPITQ MYTNVDQDLV GWQAPPGARS LTPCTCGSSD LYLVTRHADV
     1141 IPVRRRGDTR GSLLSPRPVS YLKGSSGGPL LCPSGHAVGI FRAAVCTRGV AKAVDFIPVE
     1201 SMETTMRSPV FTDNSSPPAV PQTFQVAHLH APTGSGKSTK VPAAYAAQGY KVLVLNPSVA
     1261 ATLGFGAYMS KAHGVDPNIR TGVRTITTGA PITYSTYGKF LADGGCSGGA YDIIMCDECH
     1321 STDSTSILGI GTVLDQAETA GARLVVLATA TPPGSVTVPH PNIEEVALSN TGEIPFYGKA
     1381 IPIGVIKGGR HLIFCHSKKK CDELATKLST LGINAVAYYR GLDVSVIPTS GDVVVVATDA
     1441 LMTGYTGDFD SVIDCNTCVT QTVDFSLDPT FTIETTTVPQ DAVSRSQRRG RTGRGRGGIY
     1501 RFVTPGERPS GMFDSSVLCE CYDAGCAWYE LTPAETSVRL RAYLNTPGLP VCQDHLEFWE
     1561 SVFTGLTHID AHFLSQTKQA GDNFPYLVAY QATVCARAQA PPPSWDQMWK CLIRLKPTLH
     1621 GPTPLLYRLG AVQNEVTLTH PITKYIMACM SADLEVVT-- ---------- ----------
     1681 ---------- ---------- ---------- ---------- ---------- ----------
     1741 ---------- ---------- ---------- ---------- ---------- ----------
     1801 ---------- ---------- ---------- ---------- ---------- ----------
     1861 ---------- ---------- ---------- ---------- ---------- ----------
     1921 ---------- ---------- ---------- ---------- ---------- ----------
     1981 ---------- ---------- ---------- ---------- ---------- ----------
     2041 ---------- ---------- ---------- ---------- ---------- ----------
     2101 ---------- ---------- ---------- ---------- ---------- ----------
     2161 ---------- ---------- ---------- ---------- ---------- ----------
     2221 ---------- ---------- ---------- ---------- ---------- ----------
     2281 ---------- ---------- ---------- ---------- ---------- ----------
     2341 ---------- ---------- ---------- ---------- ---------- ----------
     2401 ---------- ---------- ---------- ---------- ---------- ----------
     2461 ---------- ---------- ---------- ---------- ---------- ----------
     2521 ---------- ---------- ---------- ---------- ---------- ----------
     2581 ---------- ---------- ---------- ---------- ---------- ----------
     2641 ---------- ---------- ---------- ---------- ---------- ----------
     2701 ---------- ---------- ---------- ---------- ---------- ----------
     2761 ---------- ---------- ---------- ---------- ---------- ----------
     2821 ---------- ---------- ---------- ---------- ---------- ----------
     2881 ---------- ---------- ---------- ---------- ---------- ----------
     2941 ---------- ---------- ---------- ---------- ---------- ----------
     3001 ---------- --
//
LOCUS       1b chinese isolate HCV48        1657 aa
DEFINITION  1b chinese isolate HCV48      1657 aa
TITLE       1b chinese isolate HCV48 
ORIGIN

        1 MSTNPKPQRK TKRNTNRRPQ DVKFPGGGQI VGGVYLLPRR GPRLGVRATR KTSERSQPRG
       61 RRQPIPKARP PEGRAWAQPG YPWPLYGNEG LGWAGWLLSP RGSRPSWGPS DPRRRSRNLG
      121 KVIDTLTCGF ADLMGYIPLV GAPLGGAARA LAHGVRVLED GVNYATGNLP GRSFSIFLLA
      181 LLSSSTIPAS AHQVRNVSGV YHVTNDCSNS SIVYEAADVI MHTPGCVPCV RENNSSRCWV
      241 ALTPTLAARN ASVPTTTIRR HVDLLVGAAA LCSAMYVGDL CGSVFLVSQL FTFSPRRYET
      301 VQDCNCSIYP GHVSGHRMAW DMMMNWSPTA ALVVSQLLRI PQAVVDMVAG AHWGVLAGLA
      361 YYSMVGNWAK VLIVMLLFAG VDG-VTYTTG GSQARHTQSV TSLFSRGPSQ KIQLVNTNGS
      421 WHINRTALNC NDSFNTGFLA ALFYTHSFNA SGCPERMAGC RPIDEFAQGW GPITYAEQGG
      481 QDQRPYCWHY APKPCGIVSA SQVCGPVYCF TPSPVVVGTT DRFGAPTYTW GANETDVLYL
      541 NNTRPPQGNW FGCTWMNSTG FTKTCGAPPC NIGGVGNNTL ICPTDCFRKH PEATYTKCGS
      601 GPWLTPRCIV DYPYRLWHYP CTVNFTVFKV RMYVGGVEHR LNAACNWTRG ERCDLEDRDR
      661 SELSPLLLST TEWQILPCSF TTLPALSTGL IHLHQNIVDV QYLYGIGSAV VSFAIKWEYV
      721 VLLFLLLADA RVCACLWMML LIAQAEAALE KLVVLNAASV AGAHGILSFL VFFCAAWYIK
      781 GRLVPGAAYA IYGVWPLLLL LLALPPRAYA MDREMAASCG GTVLIGLILL TLSPHYKVFL
      841 ARLIWWLQYF ITRAEAHLQV WIPPLNVRGG RDAIILLACV VHPELIFDIT KLLLAIVGPL
      901 MMLQAGITKV PYFVRAHGLI RACMLVRKVA GGHYLQMAFM KLAALTGTYV YDHLTPLQDW
      961 AHAGLRDLAV AVEPVVFSDM ETKIITWGAD TAACGDIILG LPVSARRGRE ILLGPADSFG
     1021 EQGWRLLAPI TAYSQQTRGL LGCIITSLTG RDKNQVEGEV QVVSTATQSF LATCVNGVCW
     1081 TVYHGAGSKA LAGHKGPITQ MYTNVDQDLV GWQSPPGARS LTPCTCGSSD LYLVTRHADV
     1141 IPVHRRGDSR GSLLSPRPVS YLKGSSGGPL LCPSGHAVGL FRAAVCTRGV AKAVDFVPVE
     1201 SMETTMRSPV FTDNSSPPAV PQTFQVAHLH APTGSGKSTK VPAAYAAQGY KVLVLNPSVA
     1261 ATLGFGAYMS KAHGTEPNIR TGVRTITTGA PITYSTYGKF LADGGCSGGA YDIIMCDECH
     1321 STDSTSILGI GTVLDQAETA GARLVVLATA TPPGSVTVPH PNIEEVALSN TGEIPFYGKA
     1381 IPIATIKGGR HLIFCHSKKK CDELAAKLSA LGLNAVAYYR GLDVSVIPTN GDVVVVATDA
     1441 LMTGYTGDFD SVIDCNTCVT QTVDFSLDPT FTIETTTVPQ DAVSRSQRRG RTGRGRGGIY
     1501 RFVTPGERPS GMFDSSVLCE CYDAGCAWYE LTPAETSVRL RAYLNTPGLP VCQDHLEFWE
     1561 GVFTGLTHID AHFLSQTKQA GENFPYLVAY QATVCARAQA PPPSWDQMWK CLIRLKPTLH
     1621 GPTPLLYRLG AVQNEIILTH PITKFIMACM SADLEVVT-- ---------- ----------
     1681 ---------- ---------- ---------- ---------- ---------- ----------
     1741 ---------- ---------- ---------- ---------- ---------- ----------
     1801 ---------- ---------- ---------- ---------- ---------- ----------
     1861 ---------- ---------- ---------- ---------- ---------- ----------
     1921 ---------- ---------- ---------- ---------- ---------- ----------
     1981 ---------- ---------- ---------- ---------- ---------- ----------
     2041 ---------- ---------- ---------- ---------- ---------- ----------
     2101 ---------- ---------- ---------- ---------- ---------- ----------
     2161 ---------- ---------- ---------- ---------- ---------- ----------
     2221 ---------- ---------- ---------- ---------- ---------- ----------
     2281 ---------- ---------- ---------- ---------- ---------- ----------
     2341 ---------- ---------- ---------- ---------- ---------- ----------
     2401 ---------- ---------- ---------- ---------- ---------- ----------
     2461 ---------- ---------- ---------- ---------- ---------- ----------
     2521 ---------- ---------- ---------- ---------- ---------- ----------
     2581 ---------- ---------- ---------- ---------- ---------- ----------
     2641 ---------- ---------- ---------- ---------- ---------- ----------
     2701 ---------- ---------- ---------- ---------- ---------- ----------
     2761 ---------- ---------- ---------- ---------- ---------- ----------
     2821 ---------- ---------- ---------- ---------- ---------- ----------
     2881 ---------- ---------- ---------- ---------- ---------- ----------
     2941 ---------- ---------- ---------- ---------- ---------- ----------
     3001 ---------- --
//
LOCUS       1b chinese isolate HCV46        1657 aa
DEFINITION  1b chinese isolate HCV46      1657 aa
TITLE       1b chinese isolate HCV46 
ORIGIN

        1 MSTNPKPQRK TKRNTNRRPQ DVKFPGGGQI VGGVYLLPRR GPRLGVRATR KTSERSQPRG
       61 RRQPIPKARR PEGRTWAQPG YPWPLYGNEG LGWAGWLLSP RGSRPSWGPT DPRRRSRNLG
      121 KVIDTLTCGF ADLMGYIPLV GAPLGGAARA LAHGVRVLED GVNYATGNLP GCSFSIFLLA
      181 LLSCLTIPAS AYEVRNVSGV YHVTNDCSNS SIVYEAADMI MHTPGCVPCV RENNISRCWV
      241 ALTPTLAARN VSVPIKTIRR HVDLLVGAAA FCSAMYVGDL CGSVFLVSQL FTLSPRRYET
      301 VQDCNCSIYP GHVSGHRMAW DMMMNWSPTT ALVVSQLLRI PQAVVDMVAG AHWGVLAGLA
      361 YYSMVGNWAK VLVVMLLFAG VDG-GTHVTG GKVAYTTQGF TSLFTSGSSQ NIQLVNINGS
      421 WHINRTALNC NDSLQTGFIA ALFYAHRFNA SGCPERMASC RPIDKFAQGW GPITYAQPDN
      481 SDQRPYCWHY APRQCGIVPA SQVCGPVYCF TPSPVVVGTT DRFGAPTYNW GANETDVLLL
      541 NNTRPPQGNW FGCTWMNSTG FTKTCGGPPC NIGGAGNNTL TCPTDCFRKH PEATYTKCGS
      601 GPWLTPRCLV HYPYRLWHYP CTVNFTIFKV RMYVGGVEHR LDAACNWTRG ERCNLEDRDR
      661 LELSPLLLST TEWQVLPCSF TTLPALSTGL IHLHQNIVDV QYLYGIGSAV VSFVIKWEYI
      721 LLLFLLLADA RVCACLWMML LVAQAEAALE NLVVLNAASV AGAHGILSFL VFFCAAWYIK
      781 GRLVPGAAYA LYGVWPLLLL LLALPPRAYA MDREMAASCG GAVFLGLAFL TLSPYYKVFL
      841 AKLIWWLQYF ITRAEAHLQV WVPPLNVRGG RDAIILLVCA VHPELIFDIT KLLLAIFGPL
      901 MVLQAGITRV PYFVRAQGLI RVCMLVRKVA GGHYVQMALM RLAALTGTYV YDHLTPLRDW
      961 AHAGLRDLAV AVEPVIFSDM ETKIITWGAD TAACGDIISG LPVSARRGRE ILLGPADSLE
     1021 GQGWRLLAPI TAYSQQTRGL LGCIITSLTG RDKNQVEGEV QVVSTATQSF LATCVNGVCW
     1081 TVYHGAGSKT LAGPKGPIIQ MYTNVDLDLV GWQVPPGARS LTPCTCGSSD LYLVTRHADV
     1141 IPVRRRGDSR GSLLSPRPIS YLKGSSGGPL LCPLGHVVGI FRAAVCTRGV AKAVDFIPVE
     1201 SMETTMRSPI FTDNSSPPAV PQTFQVAHLH APTGSGKSTK VPAAYAAQGY KVLVLNPSVA
     1261 ATLGFGAYMS KAHGVDPNIR TGVRTITTGA PITYSTYGKF LADGGCSGGA YDIIICDECH
     1321 STDSTTILGI GTVLDQAETA GARLVVLATA TPPGSVTVPH PNIEEVALSN TGEIPFYGKA
     1381 IPIETIKGGR HLIFCHSKKK CDELAAKLSA LGVNAVAYYR GLDVSVIPTS GDVVVVATDA
     1441 LMTGYTGDFD SVIDCNTCVT QTVDFSLDPT FTIETTTVPQ DAVSRSQRRG RTGRGRAGIY
     1501 RFVTPGERPS GMFDSSVLCE CYDAGCAWYE LTPAETSIRL RAYLNTPGLP VCQDHLEFWE
     1561 GVFTGLTHID AHFLSQTKQA GDNFPYLVAY QATVCARAQA PPPSWDQMWK CLIRLKPTLH
     1621 GPTPLLYRLG AVQNEVTLTH PITKYIMTCM SADLEVVT-- ---------- ----------
     1681 ---------- ---------- ---------- ---------- ---------- ----------
     1741 ---------- ---------- ---------- ---------- ---------- ----------
     1801 ---------- ---------- ---------- ---------- ---------- ----------
     1861 ---------- ---------- ---------- ---------- ---------- ----------
     1921 ---------- ---------- ---------- ---------- ---------- ----------
     1981 ---------- ---------- ---------- ---------- ---------- ----------
     2041 ---------- ---------- ---------- ---------- ---------- ----------
     2101 ---------- ---------- ---------- ---------- ---------- ----------
     2161 ---------- ---------- ---------- ---------- ---------- ----------
     2221 ---------- ---------- ---------- ---------- ---------- ----------
     2281 ---------- ---------- ---------- ---------- ---------- ----------
     2341 ---------- ---------- ---------- ---------- ---------- ----------
     2401 ---------- ---------- ---------- ---------- ---------- ----------
     2461 ---------- ---------- ---------- ---------- ---------- ----------
     2521 ---------- ---------- ---------- ---------- ---------- ----------
     2581 ---------- ---------- ---------- ---------- ---------- ----------
     2641 ---------- ---------- ---------- ---------- ---------- ----------
     2701 ---------- ---------- ---------- ---------- ---------- ----------
     2761 ---------- ---------- ---------- ---------- ---------- ----------
     2821 ---------- ---------- ---------- ---------- ---------- ----------
     2881 ---------- ---------- ---------- ---------- ---------- ----------
     2941 ---------- ---------- ---------- ---------- ---------- ----------
     3001 ---------- --
//
LOCUS       1b chinese isolate HCV38        1657 aa
DEFINITION  1b chinese isolate HCV38      1657 aa
TITLE       1b chinese isolate HCV38 
ORIGIN

        1 MSTNPKPQRK TKRNTNRRPQ DVKFPGGGQI VGGVYLLPRR GPRLGVRATR KTSERSQPRG
       61 RRQPIPKARR PEGRTWAQPG YPWPLYGNEG LGWAGWLLSP RGSRPSWGPT DPRRRSRNLG
      121 KVIDTLTCGF ADLMGYIPLV GAPLGGAARA LAHGVRVLED GVNYATGNLP GCSFSIFLLA
      181 LLSCLTTPVS AYEVRNASGV YHVTNDCSNS SIVYEAADMI MHVPGCVPCV RENNSSRCWV
      241 ALTPTLAARN ASVPTTAIRR HIDLLVGTAT FCSAMYVGDL CGSVFLISQL FTFSPRRHET
      301 VQDCNCSIYP GHVSGHRMAW DMMMNWSPTS ALVVSQLLRI PQAVVDMVAG AHWGVLAGLA
      361 YYSMVGNWAK VLIVLLLFAG VDG-ETYASG GAAGRTTFGI TSLFTLGPSQ KIQLINTNGS
      421 WHINRTALNC NDSLKTGFLA ALFYTRSFNA SGCPERMASC RPIDSFDQGW GPITYTEPPN
      481 SDQRPYCWHY APRPCGVVPA SQVCGPVYCF TPSPVVVGTT DRHGVPTYTW GENKTDVLLL
      541 NNTRPPQGNW FGCTWMNATG FTKTCGGPPC NIGGTGNNTL TCPTDCFRKH PEATYTKCGS
      601 GPWLTPRCMV DYPYRLWHYP CTVNFTIFKV RMYVGGVEHR LNAACNWTRG ERCSLGDRDR
      661 SELSPLLLST TEWQILPCSF TTLPALSTGL IHLHQNIVDV QYLYGIGSAV VSFAIKWEYV
      721 LLLFLLLADA RVCACLWMML LIAQAEAALE NLVVLNAASV AGAHGILSFL VFFCAAWYIK
      781 GKLVPGAAYA FYGVWPLLLL LLALPPRAYA MDREMAASCG GAVFVGLVLL TLSPHYKAFL
      841 AKLIWWLQYF ITRAEAHLQV WIPPLNVRGG RDAIILLTCM VHPELVFDIT KLLLAILGPL
      901 MVFQAGITRV PYFVRAQGLI RACMLVRKVA GGHYVQMALM KLAALTGTYV YDHLTPLQDW
      961 AHTGLRDLAV AVEPVIFSDM ETKIITWGAD TAACGDIISG LPVSARRGRE ILLGPADSLE
     1021 GQGWRLLAPI TAYSQQTRGL LGCIITSLTG RDKNQVEGEV QVVSTATQSF LATCINGVCW
     1081 TVYHGAGSKT LAGPKGPIIQ MYTNVDQDLV GWQAPPGARS LTPCTCGSSD LYLVTRHADV
     1141 IPVRRRGDSR GSLLSPRPVS YLKGSSGGPL LCPSGHAVGI FRAAVCTRGV AKAVDFVPVE
     1201 SMETIIRSPV FTDNSSPPAV PQTFQVAHLH APTGSGKSTK VPAAYASQGY KVLVLNPSVA
     1261 ATLGFGAYMS KAHGIDPSIR TGVRTITTGA PITYSTYGKF LADGGCSGGA YDIIICDECH
     1321 STDSTTILGV GTVLDQAETA GARLVVLATA TPPGSVTVPH PNIEEVALSN TGEIPFYGKA
     1381 IPIEVIRGGR HLIFCHSKKK CDELAAKLSG LGINAVAYYR SLDVSVIPTS GDVVVVATDA
     1441 LMTGFTGDFD SVIDCNTCVT QTVDFSLDPT FTIETTTVPQ DAVSRSQRRG RTGRGRRGIY
     1501 RFVTPGERPS GMFDSSVLCE CYDSGCAWYE LTPAETSVRL RAYLNTPGLP VCQDHLEFWE
     1561 SVFTGLTHID AHFLSQTKQA GDNFPYLVAY QATVCARAQA PPPSWDQMWK CLIRPKPTLH
     1621 GPTPLLYRLG AVQNEVILTH PITKYIMACM SADLEVVT-- ---------- ----------
     1681 ---------- ---------- ---------- ---------- ---------- ----------
     1741 ---------- ---------- ---------- ---------- ---------- ----------
     1801 ---------- ---------- ---------- ---------- ---------- ----------
     1861 ---------- ---------- ---------- ---------- ---------- ----------
     1921 ---------- ---------- ---------- ---------- ---------- ----------
     1981 ---------- ---------- ---------- ---------- ---------- ----------
     2041 ---------- ---------- ---------- ---------- ---------- ----------
     2101 ---------- ---------- ---------- ---------- ---------- ----------
     2161 ---------- ---------- ---------- ---------- ---------- ----------
     2221 ---------- ---------- ---------- ---------- ---------- ----------
     2281 ---------- ---------- ---------- ---------- ---------- ----------
     2341 ---------- ---------- ---------- ---------- ---------- ----------
     2401 ---------- ---------- ---------- ---------- ---------- ----------
     2461 ---------- ---------- ---------- ---------- ---------- ----------
     2521 ---------- ---------- ---------- ---------- ---------- ----------
     2581 ---------- ---------- ---------- ---------- ---------- ----------
     2641 ---------- ---------- ---------- ---------- ---------- ----------
     2701 ---------- ---------- ---------- ---------- ---------- ----------
     2761 ---------- ---------- ---------- ---------- ---------- ----------
     2821 ---------- ---------- ---------- ---------- ---------- ----------
     2881 ---------- ---------- ---------- ---------- ---------- ----------
     2941 ---------- ---------- ---------- ---------- ---------- ----------
     3001 ---------- --
//
LOCUS       1b chinese isolate HCV61        1657 aa
DEFINITION  1b chinese isolate HCV61      1657 aa
TITLE       1b chinese isolate HCV61 
ORIGIN

        1 MSTNPKPQRK TKRNTNRRPQ DVKFPGGGQI VGGVYLLPRR GPRLGVRATR KTSERPQPRG
       61 RRQPIPKARR PEGRAWAQPG YPWPLYGNEG LGWAGWLLSP RGSRPSWGPT DPRRRSRNLG
      121 KVIDTLTCGF ADLMGYIPLV GAPLGGAARA LAHGVRVLED GVNYATGNLP GCSFSIFLLA
      181 LLSCLTIPAS AYEVCNASGL YHVTNDCSNS SIVYEAADMI MHNPGCVPCV RENNSSRCWV
      241 ALTPTLAARN SSIPTTTIRR HVDLLVGAAA FCSAMYVGDL CGSVFLVSQL FTFSPRRHET
      301 LQDCNCSIYP GHVTGHRMAW DMMMNWSPTT ALVVSQLLRI PQTVVDMVAG AHWGVLAGLA
      361 YYSMVGNWAK VLIVMLLFAG VDG-QTRVSG GTAAYTTRGF TSLFSAGSAQ KIQLVNTNGS
      421 WHINRTALNC NDSLQTGFLA ALFYTHRFNA SGCPERMASC RPIDKFDQGW GPITYAKSGS
      481 PDQRPYCWHY APRPCGVVPA SEVCGPVYCF TPSPVVVGTT DRSGAPTYNW GENETDVLLL
      541 NNTRLPQGNW FGCTWMNSTG FTKTCGGPPC NIGGVGNNTL ICPTDCFRKH PEATYTKCGS
      601 GPWLTPRCLV DYPYRLWHYP CTVNFTIFKV RMYVGGVEHR LNAACNWTRG ERCDLEDRDR
      661 SELSPLLLST TEWQILPCSF TTLPALSTGL IHLHRNIVDV QYLYGIGSVV VSFAIKWEYI
      721 ILLFLLLADA RVCACLWMMM LIAQAEAALE NLVVLNAASV AGAHGFLSFL VFFCAAWYIK
      781 GRLVPGAAYA LYGVWPLLLL LLALPPRAYA MDREMAASCG GAVFIGLALL TLSPHYKVFL
      841 ARLIWWLQYF ITRAEAHLQV WVPPLNVRGG RNAIILLTCV VHPELIFEIT KTLLAILGPL
      901 TVFQAGITRV PYFVRAQGLI RACMLVRKVV GGHYVQMAFM KLAALTGTYV YDHLTPLRGW
      961 AHTGLRDLAV AVEPVVFSDM ETKIITWGAD TAACGDIISG LPVSARRGRE ILLGPADSFG
     1021 EQGWRLLAPI TAYSQQTRGL LGCIITSLTG RDKNQVEGEV QVVSTATQSF LATCVNGVCW
     1081 TVYHGAGSKT LAGPKGPITQ MYTNVDQDLV GWQAPPGARS LTPCTCGSSD LYLVTRHADV
     1141 IPVRRRGDGR GSLLSPRPVS YLKGSSGGPL LCPSGHAVGI FRAAVCTRGV AKAVDFVPVE
     1201 SMETTMRSPV YTDNSSPPAV PQTFQVAHLH APTGSGKSTK VPAAYAAQGY KVLVLNPSVA
     1261 ATLSFGAYMS KAYGMDPNLR TGVRTVTTGA PITYSTYGKF LADGGCSGGA YDIIICDECH
     1321 STDSTTILGI GTVLDQAETA GARLVVLATA TPPGSVTVPH PNIEEVALSN TGEIPFYGKA
     1381 IPIETIKGGR HLIFCHSKKK CDELAAKLSA LGINAVAYYR GLDVSVIPTS GDVVVVATDA
     1441 LMTGYTGDFD SVIDCNTCVT QTVDFSLDPT FTIETTTMPQ DAVSRSQRRG RTSRGRRGIY
     1501 RFVTPGERPS GMFDSSVLCE CYDAGCAWYE LTPAETTVRL RAYLNTPGLP VCQDHLEFWE
     1561 GVFTGLTHID AHFLSQTKQA GDNFPYLVAY QATVCARAQA PPPSWDQMWK CLIRLKPTLH
     1621 GPTPLLYRLG AVQNEVTLTH PVTKYIMTCM SADLEVVT-- ---------- ----------
     1681 ---------- ---------- ---------- ---------- ---------- ----------
     1741 ---------- ---------- ---------- ---------- ---------- ----------
     1801 ---------- ---------- ---------- ---------- ---------- ----------
     1861 ---------- ---------- ---------- ---------- ---------- ----------
     1921 ---------- ---------- ---------- ---------- ---------- ----------
     1981 ---------- ---------- ---------- ---------- ---------- ----------
     2041 ---------- ---------- ---------- ---------- ---------- ----------
     2101 ---------- ---------- ---------- ---------- ---------- ----------
     2161 ---------- ---------- ---------- ---------- ---------- ----------
     2221 ---------- ---------- ---------- ---------- ---------- ----------
     2281 ---------- ---------- ---------- ---------- ---------- ----------
     2341 ---------- ---------- ---------- ---------- ---------- ----------
     2401 ---------- ---------- ---------- ---------- ---------- ----------
     2461 ---------- ---------- ---------- ---------- ---------- ----------
     2521 ---------- ---------- ---------- ---------- ---------- ----------
     2581 ---------- ---------- ---------- ---------- ---------- ----------
     2641 ---------- ---------- ---------- ---------- ---------- ----------
     2701 ---------- ---------- ---------- ---------- ---------- ----------
     2761 ---------- ---------- ---------- ---------- ---------- ----------
     2821 ---------- ---------- ---------- ---------- ---------- ----------
     2881 ---------- ---------- ---------- ---------- ---------- ----------
     2941 ---------- ---------- ---------- ---------- ---------- ----------
     3001 ---------- --
//
LOCUS       1b chinese isolate HCV59        1657 aa
DEFINITION  1b chinese isolate HCV59      1657 aa
TITLE       1b chinese isolate HCV59 
ORIGIN

        1 MSTNPKPQRK TKRNTNRRPQ DVKFPGGGQI VGGVYLLPRR GPRLGVRATR KTSERSQPRG
       61 RRQPIPKARR PEGRTWAQPG YPWPLYGNEG LGWAGWLLSP RGSRPSWGPT DPRRRSRNLG
      121 KVIDTLTCGL ADLMGYIPLV GAPLGGAARA LAHGVRVLED GVNYATGNLP GCSFSIFLLA
      181 LLSCLTIPAS AYEVRNVSGI YHVTNDCSNS SIVYEAADVI MHAPGCVPCV RENNSSRCWV
      241 ALTPTLAARN ASIPTTTIRR HVDLLVGAAA FCSAMYVGDL CGSVFLVSQL FTFSPRRYET
      301 VQDCNCSIYP GHITGHRMAW DMMMNWSPTT ALVVSQLLRI PQAVVDMVAG AHWGVLAGLA
      361 YYSMVGNWAK VLIVMLLFAG VDG-ETRVTG GQIARNAYSL TSFFSVGPSQ KLQLINTNGS
      421 WHINRTALNC NDSYQTGFLA ALFYTHRFNA SGCPERMASC RPISEFAQGW GPITYTEGSS
      481 PDQRPYCWHY APRQCGIVPA SQVCGPVYCF TPSPVVVGTT DRSGAPTYTW GENETDVLLL
      541 NNTRPPQGNW FGCTWMNGTG FTKTCGGPPC NIGGAGNNTL TCPTDCFRKH PEATYTKCGS
      601 GPWLTPRCMV DYPYRLWHYP CTVNFTVFQV RMYVGGVEHR LSAACNWTRG ERCGLEDRDR
      661 SELSPLLLST TEWQILPCSF TTLPALSTGL IHLHQNVVDV QYLYGVGSAV VSIAVKWEYV
      721 VLLFLLLADA RVCACLWMML LIAQAEAALE NLVVLNAASV AGAHGTLSFL VFFCAAWYIK
      781 GRLVPGAVYA IYGVWPLLLL LLALPPRAYA MDREMAGSCG GAVFIGLALL TLSPHYKVFL
      841 ARLIWWLQYF ITRVEAHLHV WVPPLNVRGG RDAIILLACV VHPELIFDIT KLLLAVLGPL
      901 TVLQAGLTRV PYFVRAQGLI RACMLVRKVA GGHYVQMAFM KLAALTGTYI YDHLAPLQHW
      961 AHAGLRDLAV AVEPVVFSDM ETKIITWGAD TAACGDIISG LPVSARRGKE ILLGPADSLE
     1021 GQGWRLLAPI TAYSQQTRGL LGCIITSLTG RDRNQVEGEV QVVSTATQSF LATCINGVCW
     1081 TVYHGAGSKT LAGPKGPITQ MYTNVDQDLV GWPAPPGARS LTPCTCGSSD LYLVTRHADV
     1141 IPVRRRGDSR GSLLSPRPVS YLKGSSGGPL LCPAGHAVGI FRAAVCTRGV AKAVDFIPVE
     1201 SMETTMRSPV YTDNSSPPAV PQTFQVAHLH APTGSGKSTK VPAAYAAQGY KVLVLNPSVA
     1261 ATLGFGAYMS KAHGVDPNIR TGVRTITTGA SITYSTYGKF LADGGCSGGA YDIIICDECH
     1321 STDSTTILGI GTVLDQAETA GARLVVLATA TPPGSVTVPH PNIEEVGLSN TGEIPFYGKA
     1381 IPIEAIKGGR HLIFCHSKKK CDELAAKLSA LGVNAVAYYR GLDVSVIPTS GDAVVVATDA
     1441 LMTGYTGDFD SVTDCNTCVT QTVDFSLDPT FTIETTTVPQ DAVSRTQRRG RTGRGRRGIY
     1501 RFVTPGERPS GMFDSSVLCE CYDAGCAWYE LTPAETSVRL RAYLNTPGLP VCQDHLEFWE
     1561 SVFTGLTHID AHFLSQTKQA GDNFPYLVAY QATVCARAQA PPPSWDQMWK CLIRLKPTLH
     1621 GPTPLLYRLG AVQNEVILTH PITKYIMACM SADLEVVT-- ---------- ----------
     1681 ---------- ---------- ---------- ---------- ---------- ----------
     1741 ---------- ---------- ---------- ---------- ---------- ----------
     1801 ---------- ---------- ---------- ---------- ---------- ----------
     1861 ---------- ---------- ---------- ---------- ---------- ----------
     1921 ---------- ---------- ---------- ---------- ---------- ----------
     1981 ---------- ---------- ---------- ---------- ---------- ----------
     2041 ---------- ---------- ---------- ---------- ---------- ----------
     2101 ---------- ---------- ---------- ---------- ---------- ----------
     2161 ---------- ---------- ---------- ---------- ---------- ----------
     2221 ---------- ---------- ---------- ---------- ---------- ----------
     2281 ---------- ---------- ---------- ---------- ---------- ----------
     2341 ---------- ---------- ---------- ---------- ---------- ----------
     2401 ---------- ---------- ---------- ---------- ---------- ----------
     2461 ---------- ---------- ---------- ---------- ---------- ----------
     2521 ---------- ---------- ---------- ---------- ---------- ----------
     2581 ---------- ---------- ---------- ---------- ---------- ----------
     2641 ---------- ---------- ---------- ---------- ---------- ----------
     2701 ---------- ---------- ---------- ---------- ---------- ----------
     2761 ---------- ---------- ---------- ---------- ---------- ----------
     2821 ---------- ---------- ---------- ---------- ---------- ----------
     2881 ---------- ---------- ---------- ---------- ---------- ----------
     2941 ---------- ---------- ---------- ---------- ---------- ----------
     3001 ---------- --
//
LOCUS       1b chinese isolate HCV57        1657 aa
DEFINITION  1b chinese isolate HCV57      1657 aa
TITLE       1b chinese isolate HCV57 
ORIGIN

        1 MSTNPKPQRK IKRNTNRRPQ DVKFPGGGQI VGGVYLLPRR GPRLGVRATR KTSERSQPRG
       61 RRQPIPKARQ PEGRAWAQPG YPWPLYGNEG LGWAGWLLSP RGSRPSWGPT DPRRRSRNLG
      121 KVIDTLTCGF ADLMGYIPLV GAPLGGAARA LAHGVRVLED SVNYATGNLP GCSFSIFLLA
      181 LLSCLTIPAS AYEVRNVSGA YHVTNDCSNS SIVYEAADMI MHSPGCVPCV REANSSRCWV
      241 ALTPTLAARN RSIPVTTIRR HVDLLVGAAA FCSAMYVGDL CGSVFLVGQL FTLSPRRHQT
      301 VQDCNCSIYP GHLSGHRMAW DMMMNWSPTA ALVVSQLLRI PQAAVDVVAG AHWGVLAGLA
      361 YYSMVGNWAK VLIVMLLFAG VDG-QTRVTG GEQARTTLRF ASLFAPGASQ NIQLINTNGS
      421 WHINRTALNC NDSLRTGFLA ALFYTHKFNA SGCPERMASC RPIDKFAQGW GPITHTVPAS
      481 SDQRPYCWHY APRPCGIVPA SEVCGPVYCF TPSPVVVGTT DRSGVPTYRW GENETDVLLL
      541 NNTRPPQGNW FGCTWMNSTG FTKTCGGPPC KIGGVGNNTL VCPTDCFRKH PEATYTKCGS
      601 GPWLTPRCLV HYPYRLWHYP CTVNFTIFKV RMYVGGLEHR LNAACNWTRG ERCDVTDRDR
      661 SELSPLLLST TEWQILPCSF TTLPALSTGL IHLHRNIVDV QYLYGIGSAV VSLTIKWEYV
      721 VLLSLLLADA RVCACLWMML LIAQAEAALE NLVILNAASV AGAHGILSFL VFFCAAWYIK
      781 GRLVPGAAYA LYGVWPLLLL LLALPPRAYA MDREMAASCG GAVFVGLAFL TLSPYYKVFL
      841 ARLIWWLQYF ITRAEAHLQV WIPPLNVRGG RDAIILLMCV FRPELIFEIT KILLAILGPL
      901 TVLQASIVRV PYFVRAQGLI RACMLVRKAA GGHYVQMAFM KLAALTGTYV YNHLTPLRDW
      961 AHVGLRDLAV AVEPVVFSDM ETKIITWGAD TAACGDIISG LPVSARRGRE ILLGPADSFG
     1021 EQGWRLLAPI TAYSQQTRGL LGCIITSLTG RDKNQVEGEV QVVSTATQSF LATCVNGVCW
     1081 TVYHGAGAKT LAGPKGPVTQ MYTNVDQDLV GWPAPPGARS LTPCTCGSSD LYLVTRHADV
     1141 IPVRRRGDTR GSLLSPRPVS YLKGSSGGPL LCPSGHVVGI FRAAVCTRGV AKAVDFIPVE
     1201 SMETTMRSPV FTDNSSPPAV PQTFQVAHLH APTGSGKSTK VPAAYAAQGY KVLVLNPSVA
     1261 ATLGFGAYMS KAHGVDPNIR TGVRTITTGA PITYSTYGKF LADGGCSGGA YDIIICDECH
     1321 STDSTTILGI GTVLDQAETA GARLVVLATA TPPGSVTVPH PNIEEVALSN TGEVPFYGKA
     1381 IPIETIKGGR HLIFCHSKKK CDELAAKLSG LGLNAVAYYR GLDVSVIPSS GDVVVVATDA
     1441 LMTGFTGDFD SVIDCNTCVT QTVDFSLDPT FTIETTTVPQ DAVSRSQRRG RTGRGRGGVY
     1501 RFVTPGERPS GMFDSSVLCE CYDAGCAWYE LTPAETSVRL RAYLNTPGLP VCQDHLEFWE
     1561 SVFTGLTHID AHFLSQTKQA GDNFPYLVAY QATVCARAKA PPPSWDQMWK CLIRLKPTLH
     1621 GPTPLLYRLG AVQNEIILTH PITKYIMACM SPDLEVVT-- ---------- ----------
     1681 ---------- ---------- ---------- ---------- ---------- ----------
     1741 ---------- ---------- ---------- ---------- ---------- ----------
     1801 ---------- ---------- ---------- ---------- ---------- ----------
     1861 ---------- ---------- ---------- ---------- ---------- ----------
     1921 ---------- ---------- ---------- ---------- ---------- ----------
     1981 ---------- ---------- ---------- ---------- ---------- ----------
     2041 ---------- ---------- ---------- ---------- ---------- ----------
     2101 ---------- ---------- ---------- ---------- ---------- ----------
     2161 ---------- ---------- ---------- ---------- ---------- ----------
     2221 ---------- ---------- ---------- ---------- ---------- ----------
     2281 ---------- ---------- ---------- ---------- ---------- ----------
     2341 ---------- ---------- ---------- ---------- ---------- ----------
     2401 ---------- ---------- ---------- ---------- ---------- ----------
     2461 ---------- ---------- ---------- ---------- ---------- ----------
     2521 ---------- ---------- ---------- ---------- ---------- ----------
     2581 ---------- ---------- ---------- ---------- ---------- ----------
     2641 ---------- ---------- ---------- ---------- ---------- ----------
     2701 ---------- ---------- ---------- ---------- ---------- ----------
     2761 ---------- ---------- ---------- ---------- ---------- ----------
     2821 ---------- ---------- ---------- ---------- ---------- ----------
     2881 ---------- ---------- ---------- ---------- ---------- ----------
     2941 ---------- ---------- ---------- ---------- ---------- ----------
     3001 ---------- --
//
LOCUS       1b chinese isolate HCV55        1657 aa
DEFINITION  1b chinese isolate HCV55      1657 aa
TITLE       1b chinese isolate HCV55 
ORIGIN

        1 MSTNPKPQRK TKRNTNRRPQ DVKFPGGGQI VGGVYLLPRR GPRLGVRATR KTSERSQPRG
       61 RRQPIPKARQ PEGRAWAQPG YPWPLYGNEG LGWAGWLLSP RGSRPNWGPT DPRRRSRNLG
      121 KVIDTLTCGF ADLMGYIPLV GAPLGGAARA LAHGVRVLED SVNYATGNLP GCSFSIFLLA
      181 LLSCLTIPAS AYEVRNVSGI YHVTNDCSNS SIVYEAADII MHTPGCVPCV RENNSSRCWV
      241 ALTPTLAARN SSIPTATIRR HVDLLVGAAV FCSAMYVGDL CGSVFLVSQL FTFSPRRYET
      301 VQDCNCSIYP GHVSGHRMAW DMMMNWSPTT ALVVSQLLRI PQAVMDMVAG AHWGVLAGLA
      361 YYSMVGNWAK VLIVMLLFAG VDG-NTHVTG GQAGQHAIRF TSFFTLGPNQ KIQLINTNGS
      421 WHINRTALNC NDSLQTGFLA ALFYAHKFNA SGCPERMASC RSIDKFDQGW GPITYTEADI
      481 QDQRPYCWHY APRPCGIVPA SEVCGPVYCF TPSPVVVGTT DRFGVPTYRW GENETDVLLL
      541 NNTRPPQGNW FGCTWMNGTG FTKTCGGPPC NIGGVGNNTL TCPTDCFRKH PEATYAKCGS
      601 GPWLTPRCMV DYPYRLWHYP CTVNFTIFKV RMYVGGVEHR LEAACNWTRG ERCNLEDRDR
      661 SELSPLLLST TEWQILPCSF TTLPALSTGL IHLHQNIVDV QYLYGIGSAV ASCVIKWEYV
      721 LLLFLLLADA RICACFWMML LIAQAEAALE NLVVLNAASV AREHGMLSFL VFFCAAWYIK
      781 GRLVPGAAYA LYGVWPLLLL LLALPPRAYA MDREMAASCG GAVFVGLILL TLSPHYKVIL
      841 ARLIWWLQYF ITRAEAHLHV WIPPLNVRGG RDAIILLVCA VHPELIFEIT KILLAILGPL
      901 MVLQASLIRV PYFVRAQGLI RACMLVRKVA GGHYVQMALM KLAALTGTYV YDHLTPLRDW
      961 AHAGLRDLAV AVEPVVFSDM ETKIITWGAD TAACGDIILG LPVSARRGRE IHLGPADSLE
     1021 GQGWRLLAPI TAYSQQTRGL FGCIITSLTG RDKNQVEGEV QVVSTATQSF LATCVNGVCW
     1081 TVYHGAGSKP LAGPKGPVTQ MYTNVDQDLV GWPAPPGARS LTPCTCGSSD LYLVTRHADV
     1141 IPVRRRGDNR GSLLSPRPIS YLKGSSGGPL LCPSGHAVGI FRAAVCTRGI AKAVDFVPVE
     1201 SMETTMRSPV FTDNSSPPAV PQSFQVAHLH APTGSGKSTK VPAAYAAQGY KVLVLNPSVA
     1261 ATLSFGAYMS KAHGTEPNIR TGVRTITTGA PITYSTYGKF LADGGCSGGA YDIIICDECH
     1321 STDSTTILGI GTVLDQAETA GARLVVLATA TPPGSVTVPH PNIEEVALSN TGEIPFYGKA
     1381 IPIETIKGGR HLIFCHSKKK CDELAAKLSG LGLNAVAYYR GLDVSVIPAS GDVVVVATDA
     1441 LMTGFTGDFD SVIDCNTCVT QTVDFSLDPT FTIETTTVPQ DAVSRSQRRG RTGRGRRGIY
     1501 RFVTPGERPS GMFDSSVLCE CYDAGCAWYE LTPAETSVRL RAYLNTPGLP VCQDHLEFWE
     1561 SVFTGLTHID AHFLSQTKQA GDNFPYLVAY QATVCARAQA PPPSWDHMWK CLIRLKPTLH
     1621 GPTPLLYRLG AVQNEVILTH PVTKYIMACM SADLEVVT-- ---------- ----------
     1681 ---------- ---------- ---------- ---------- ---------- ----------
     1741 ---------- ---------- ---------- ---------- ---------- ----------
     1801 ---------- ---------- ---------- ---------- ---------- ----------
     1861 ---------- ---------- ---------- ---------- ---------- ----------
     1921 ---------- ---------- ---------- ---------- ---------- ----------
     1981 ---------- ---------- ---------- ---------- ---------- ----------
     2041 ---------- ---------- ---------- ---------- ---------- ----------
     2101 ---------- ---------- ---------- ---------- ---------- ----------
     2161 ---------- ---------- ---------- ---------- ---------- ----------
     2221 ---------- ---------- ---------- ---------- ---------- ----------
     2281 ---------- ---------- ---------- ---------- ---------- ----------
     2341 ---------- ---------- ---------- ---------- ---------- ----------
     2401 ---------- ---------- ---------- ---------- ---------- ----------
     2461 ---------- ---------- ---------- ---------- ---------- ----------
     2521 ---------- ---------- ---------- ---------- ---------- ----------
     2581 ---------- ---------- ---------- ---------- ---------- ----------
     2641 ---------- ---------- ---------- ---------- ---------- ----------
     2701 ---------- ---------- ---------- ---------- ---------- ----------
     2761 ---------- ---------- ---------- ---------- ---------- ----------
     2821 ---------- ---------- ---------- ---------- ---------- ----------
     2881 ---------- ---------- ---------- ---------- ---------- ----------
     2941 ---------- ---------- ---------- ---------- ---------- ----------
     3001 ---------- --
//
LOCUS       1b chinese isolate HCV53        1657 aa
DEFINITION  1b chinese isolate HCV53      1657 aa
TITLE       1b chinese isolate HCV53 
ORIGIN

        1 MSTNPKPQRK TKRNTNRRPQ DVKFPGGGQI VGGVYLLPRR GPRLGVRATR KTSERSQPRG
       61 RRQPIPKARR PEGRAWAQPG YPWPLYGNEG LGWAGWLLSP RGSRPSWGPT DPRRRSRNLG
      121 KVIDTLTCGF ADLMGYIPLV GAPLGGAARA LAHGVRVLED GVNYATGNLP GCSFSIFLLA
      181 LLSCLTIPAS AYEVRNVSGM YHVTNDCSNS SIVYEAADMI LHTPGCVPCV RENNISRCWV
      241 ALTPTLAARN NSIPTTTIRR HVDLLVGAAA FCSAMYVGDL CGSVFLVSQL FTFSPRRHET
      301 VQDCNCSIYP GHVSGHRMAW DMMMNWSPTA ALVVSQLLRI PQAVMDVVAG AHWGVLAGLA
      361 YYSMVGNWAK VLIVMLLFAG VDG-HTHVTG GVSARNTLGL TSFFTPGAQQ KIQLVNTNGS
      421 WHINRTALNC NDSLNTGFLA ALFYTHKFNA SGCPERMASC RPIDEFAQGW GPITYAQPSS
      481 SDQRPYCWHY APRPCGIVPA SQVCGPVYCF TPSPVVVGTT DRFGVPTYTW GENETDVLLL
      541 NNTRPPQGNW FGCTWMNSTG FTKTCGGPPC NIGGVGNNTL TCPTDCFRKH PEATYTKCGS
      601 GPWLTPRCMV DYPYRLWHYP CTVNFTIFKV RMYVGGVEHR LNAACNWTRG ERCDLEDRDR
      661 PELSPLLLST TEWQILPCAF TTLPALSTGL IHLHQNIVDV QYLYGVGSAV VSFVIKWEYV
      721 LLLFLLLADA RVCACLWMIL LIAQAEAALE NLVVLNAASV AGAHGILSFL VFFCAAWYIK
      781 GRLVPGAAYA LYGVWPLLLL LLALPPRAYA MDREMAASCG GAVLVGLVLL TLSPHYKVFL
      841 AKLIWWLQYF ITRAEAILQV WVPPLNVRGG RDAIILLTCA VHPELIFDIT KLLLAILGPL
      901 MVLQAGIVRI PYFVRAQGLI RACMLVRKAA GGHYVQMALM KLAALTGTYV YDHLTPLRDW
      961 AHAGLRDLAV AVEPVIFSDM EIKIITWGAD TAACGDIISG LPVSARRGRE ILLGPADGFG
     1021 DQGWRLLAPI TAYSQQTRGL LGCIITSLTG RDKNQVEGEV QVVSTATQSF LATCVNGVCW
     1081 TVYHGAGSKT LAGPKGPITQ MYTNVDQDLV GWQAPSGARS LTPCTCGSSD LYLVTRHADV
     1141 IPVRRRGDSR GSLLSPRPVS YLKGSSGGPL LCPSGHAVGI FRAAVCTRGV AKAVDFIPVE
     1201 SMETTMRSPV YTDNSSPPAV PQSFQVAHLH APTGSGKSTK VPAAYAAQGY KVLVLNPSVA
     1261 ATLGFGAYMS KAYGTDPNIR TGIRTITTGA PITYSTYGKF LADGGCSGGA YDIIMCDECH
     1321 STDSTSILGI GTVLDQAETA GARLVVLATA TPPGSVTVPH PNIEEVALSN TGEIPFYGKA
     1381 IPIETIKGGR HLIFCHSKKK CDELAAKLSA LGLNAVAYYR GLDVSVIPTS GDVIVVATDA
     1441 LMTGFTGDFD SVIDCNTCVT QTVDFSLDPT FTIETTTVPQ DAVSRSQRRG RTGRGRAGIY
     1501 RFVTPGERPS GMFDSSVLCE CYDAGCAWYE LTPAETSVRL RAYLNTPGLP VCQDHLEFWE
     1561 GVFTGLTHID AHFLSQTKQA GDNFPYLAAY QATVCARAQA PPPSWDQMWK CLIRLKPTLH
     1621 GPTPLLYRLG AVQNEVILTH PITKYIMACM SADLEVVT-- ---------- ----------
     1681 ---------- ---------- ---------- ---------- ---------- ----------
     1741 ---------- ---------- ---------- ---------- ---------- ----------
     1801 ---------- ---------- ---------- ---------- ---------- ----------
     1861 ---------- ---------- ---------- ---------- ---------- ----------
     1921 ---------- ---------- ---------- ---------- ---------- ----------
     1981 ---------- ---------- ---------- ---------- ---------- ----------
     2041 ---------- ---------- ---------- ---------- ---------- ----------
     2101 ---------- ---------- ---------- ---------- ---------- ----------
     2161 ---------- ---------- ---------- ---------- ---------- ----------
     2221 ---------- ---------- ---------- ---------- ---------- ----------
     2281 ---------- ---------- ---------- ---------- ---------- ----------
     2341 ---------- ---------- ---------- ---------- ---------- ----------
     2401 ---------- ---------- ---------- ---------- ---------- ----------
     2461 ---------- ---------- ---------- ---------- ---------- ----------
     2521 ---------- ---------- ---------- ---------- ---------- ----------
     2581 ---------- ---------- ---------- ---------- ---------- ----------
     2641 ---------- ---------- ---------- ---------- ---------- ----------
     2701 ---------- ---------- ---------- ---------- ---------- ----------
     2761 ---------- ---------- ---------- ---------- ---------- ----------
     2821 ---------- ---------- ---------- ---------- ---------- ----------
     2881 ---------- ---------- ---------- ---------- ---------- ----------
     2941 ---------- ---------- ---------- ---------- ---------- ----------
     3001 ---------- --
//
LOCUS       1b chinese isolate HCV51        1657 aa
DEFINITION  1b chinese isolate HCV51      1657 aa
TITLE       1b chinese isolate HCV51 
ORIGIN

        1 MSTNPKPQRK TKRNTNRRPQ DVKFPGGGQI VGGVYLLPRR GPRLGVRATR KTSERSQPRG
       61 RRQPIPKARQ PEGRAWAQPG YPWPLYGNEG MGWAGWLLSP RGSRPSWGPT DPRRRSRNLG
      121 KVIDTLTCGF ADLMGYIPLV GAPLGGAARA LAHGVRVLED GVNYATGNLP GCSFSIFLLA
      181 LLSCLTIPAS AYEVRNASGV YHVTNDCSNS SIVYEAADMI MHSPGCVPCV RENNSSRCWV
      241 ALTPTLAARN SSIPTTTIRR HVDLLVGAAA FCSAMYVGDL CGSVFLVSQL FTFSPRRYET
      301 VQDCNCSLYP GHLTGHRMAW DMMMNWSPTT ALVVSQLLRI PQAVMDMVTG AHWGVLAGLA
      361 YYSMVGNWAK VLIVMLLFAG VDG-GTHVTG GAQGRSAFRL TSLFSSGASQ KIQLINTNGS
      421 WHINRTALNC NDSLNTGFLA ALFYAHRFNS SGCPERMASC RPIDKFAQGW GPITYAQPSN
      481 LDQRPYCWHY APQQCGIVPA SQVCGPVYCF TPSPVVVGTT DRFGAPTYSW GENETDVLLL
      541 NNTRPPQGNW FGCTWMNSTG FTKTCGGPPC NIGGVGNNTL TCPTDCFRKH PEATYTRCGS
      601 GPWLTPRCMV HYPYRLWHYP CTVNFTIFKV RMYVGGVEHR LNAACNWTRG ERCDLEDRDR
      661 SELSPLLLST TEWQILPCAF TTLPALSTGL IHLHQNVVDV QYLYGIGSAV ASYVIKWEYV
      721 LLLFLLLADA RVCACLWMML LIAQAEAALE NLVVLNAAAV AGVHGILSFL VFFCAAWYIK
      781 GRLVPGAAYA LYGVWPLLLL LLALPPRAYA MDREMAASCG GAVFVGLILL TLSPHYKVIL
      841 ARLIWWLQYF ITRAEAHLHV WIPPLNVRGG RDAIILLTCA VHPELIFDIT KLLLAILGPL
      901 MVLQASLIRV PYFVRAQGLI RACMLVRKVA GGHYVQMALM KLAALTGTYV YDHLTPLRDW
      961 AHAGLRDLAV AVEPVIFSDM ETKIITWGAD SAACGDIIFG LPVSARRGKE ILLGPADSLE
     1021 GQGWRLLAPI TAYSQQTRGL FGCIITSLTG RDKNQVEGEV QVVSTATQSF LATCFNGVCW
     1081 TVYHGAGSKT LAGPKGPITQ MYTNVDQDLV GWPAPPGARS LTPCTCGSSD LYLVTRHADV
     1141 IPVRRRGDSR GALLSPRPVS YLKGSSGGPL LCPSGHVAGI FRAAVCTRGV AKAVDFVPVE
     1201 SMETTMRSPV FTDNSSPPAV PQTFQVAHLH APTGSGKSTK VPAAYAAQGY KVLVLNPSVA
     1261 ATLGFGAYMS KAHGVDPNIR TGVRTITTGA PITYSTYGKF LADGGCSGGA YDIIICDECH
     1321 STDSTTILGI GTVLDQAETA GARLVVLATA TPPGSVTVPH PNIEEVALSN TGEIPFYGKA
     1381 IPIEVIKGGR HLIFCHSKKK CDELATKLSA LGINAVAYYR GLDVSVIPTS GDVVVVATDA
     1441 LMTGYTGDFD SVIDCNTCVT QTVDFSLDPT FTIETTTVPQ DAVSRSQRRG RTGRGRRGIY
     1501 RFVTPGERPS GMFDSSVLCE CYDAGCAWYE LTPAETSVRL RAYLNTPGLP VCQDHLEFWE
     1561 SVFTGLTHID AHFLSQTKQA GDNFPYLVAY QATVCARAQA PPPSWDQMWK CLTRLKPTLH
     1621 GPTPLLYRLG AVQNEVTLTH PVTKFIMTCM SADLEVVT-- ---------- ----------
     1681 ---------- ---------- ---------- ---------- ---------- ----------
     1741 ---------- ---------- ---------- ---------- ---------- ----------
     1801 ---------- ---------- ---------- ---------- ---------- ----------
     1861 ---------- ---------- ---------- ---------- ---------- ----------
     1921 ---------- ---------- ---------- ---------- ---------- ----------
     1981 ---------- ---------- ---------- ---------- ---------- ----------
     2041 ---------- ---------- ---------- ---------- ---------- ----------
     2101 ---------- ---------- ---------- ---------- ---------- ----------
     2161 ---------- ---------- ---------- ---------- ---------- ----------
     2221 ---------- ---------- ---------- ---------- ---------- ----------
     2281 ---------- ---------- ---------- ---------- ---------- ----------
     2341 ---------- ---------- ---------- ---------- ---------- ----------
     2401 ---------- ---------- ---------- ---------- ---------- ----------
     2461 ---------- ---------- ---------- ---------- ---------- ----------
     2521 ---------- ---------- ---------- ---------- ---------- ----------
     2581 ---------- ---------- ---------- ---------- ---------- ----------
     2641 ---------- ---------- ---------- ---------- ---------- ----------
     2701 ---------- ---------- ---------- ---------- ---------- ----------
     2761 ---------- ---------- ---------- ---------- ---------- ----------
     2821 ---------- ---------- ---------- ---------- ---------- ----------
     2881 ---------- ---------- ---------- ---------- ---------- ----------
     2941 ---------- ---------- ---------- ---------- ---------- ----------
     3001 ---------- --
//
LOCUS       1b chinese isolate HCV49        1657 aa
DEFINITION  1b chinese isolate HCV49      1657 aa
TITLE       1b chinese isolate HCV49 
ORIGIN

        1 MSTNPKPQRK TKRNTNRRPQ DVKFPGGGQI VGGVYLLPRR GPRLGVRATR KTSERSQPRG
       61 RRQPIPKARR PEGRAWAQPG YPWPLYGNEG LGWAGWLLSP RGSRPSWGPT DPRRRSRNLG
      121 KVIDTLTCGF ADLMGYIPLV GAPLGGAARA LAHGVRVLED GVNYATGNLP GCSFSIFLLA
      181 LLSCLTIPVS AYEVRNVSGV YHVTNDCSNS SIVFEAADLI MHTPGCVPCV RENNSSRCWV
      241 ALTPTLAARN ISVPTTTIRR HVDLLVGAAA FCSAMYVGDL CGSVLLVSQL FTFSPRRYET
      301 VQDCNCSIYP GHVSGHRMAW DMMMNWSPTT ALVVSQFLRI PQAVMDMVVG AHWGVLAGLA
      361 YYSMVGNWAK VLIVMLLFAG VDG-ETYASG AASGRSTMSF ASFFTSGASQ KIQLINTNGS
      421 WHINRTALNC NDSLHTGFIA ALFYAHKFNA SGCPERMASC RPIDKFDQGW GPITHVEPDI
      481 LDQRPYCWHY APRPCGIVPA SQVCGPVYCF TPSPVVVGTT DSSGVPTYSW GENETDVLIL
      541 NNTRPPQGNW FGCTWMNSTG FTKTCGGPPC NIGGVGNNTL TCPTDCFRKH PEATYTKCGS
      601 GPWLTPRCLV DYPYRLWHYP CTVNFAIFKV RMYVGGVEHR FDAACNWTRG ERCDLEDRDR
      661 SELSPLLLST TEWQILPCSF TTLPALSTGL IHLHQNIVDV QYLYGVGSAV VSFVVKWEYV
      721 LLLFLLLADA RVCACLWMML LIAQAEAALE NLVVLNAAAV AGVHGILSFL VFFCAAWYIK
      781 GRLVPGAAYA LYGVWPLLLL LLALPPRAYA MDREMAASCG GAVFVGLILL TLSPHYKVIL
      841 ARLIWWLQYF ITRAEAHLHV WIPPLNVRGG RDAIILLTCA VHPELIFDIT KLLLAILGPL
      901 MVLQAGIVRI PYFVRAQGLI RACMLVRKAA GGHYVQMALM KLAALTGTYV YDHLTPLRDW
      961 AHAGLRDLAV AVEPVVFSDM ETKIITWGAD TAACGDIISG LPVSARRGRE ILLGPADGFG
     1021 EQGWRLLAPI TAYSQQTRGL FGCIITSLTG RDKNQVEGEV QVVSTATQSF LATCVNGVCW
     1081 TVYHGAGSKT LAGPKGPITQ MYTNVNQDLV GWQAPSGARS LTPCTCGSSD LYLVTRHADI
     1141 IPVRRRGDSR GSLLSPRPIS YLKGSSGGPL LCPSGHAVGI FRAAVCTRGV AKAVDFIPVE
     1201 SMETTMRSPI FTDNSSPPAV PQTFQVAHLH APTGSGKSTK VPAAYAAQGY KVLVLNPSVA
     1261 ATLGFGAYMS KAHGVDPNIR TGVRTITTGA PITYSTYGKF LADGGCSGGA YDIIICDECH
     1321 STDSTTILGI GTVLDQAETA GARLVVLATA TPPGSVTVPH PNIEEVGLSN TGEIPFYGKA
     1381 IPIETIKGGR HLIFCHSKKK CDELAAKLSA LGLNAVAYYR GLDVSVIPTS GDVVVVATDA
     1441 LMTGFTGDFD SVIDCNTCVT QTVDFSLDPT FTIETTTVPQ DAVSRSQRRG RTGRGRGGIY
     1501 RFVTPGERPS GMFDSSVLCE CYDAGCAWYE LTPAETSVRL RAYLNTPGLP VCQDHLEFWE
     1561 SVFTGLTHID AHFLSQTKQA GDNFPYLVAY QATVCARAQA PPPSWDQMWK CLIRLKPTLH
     1621 GPTPLLYRLG AVQNEVTLTH PITKYIMACM SADLEVVT-- ---------- ----------
     1681 ---------- ---------- ---------- ---------- ---------- ----------
     1741 ---------- ---------- ---------- ---------- ---------- ----------
     1801 ---------- ---------- ---------- ---------- ---------- ----------
     1861 ---------- ---------- ---------- ---------- ---------- ----------
     1921 ---------- ---------- ---------- ---------- ---------- ----------
     1981 ---------- ---------- ---------- ---------- ---------- ----------
     2041 ---------- ---------- ---------- ---------- ---------- ----------
     2101 ---------- ---------- ---------- ---------- ---------- ----------
     2161 ---------- ---------- ---------- ---------- ---------- ----------
     2221 ---------- ---------- ---------- ---------- ---------- ----------
     2281 ---------- ---------- ---------- ---------- ---------- ----------
     2341 ---------- ---------- ---------- ---------- ---------- ----------
     2401 ---------- ---------- ---------- ---------- ---------- ----------
     2461 ---------- ---------- ---------- ---------- ---------- ----------
     2521 ---------- ---------- ---------- ---------- ---------- ----------
     2581 ---------- ---------- ---------- ---------- ---------- ----------
     2641 ---------- ---------- ---------- ---------- ---------- ----------
     2701 ---------- ---------- ---------- ---------- ---------- ----------
     2761 ---------- ---------- ---------- ---------- ---------- ----------
     2821 ---------- ---------- ---------- ---------- ---------- ----------
     2881 ---------- ---------- ---------- ---------- ---------- ----------
     2941 ---------- ---------- ---------- ---------- ---------- ----------
     3001 ---------- --
//
LOCUS       1b chinese isolate HCV47        1657 aa
DEFINITION  1b chinese isolate HCV47      1657 aa
TITLE       1b chinese isolate HCV47 
ORIGIN

        1 MSTNPKPQRK TKRNTNRRPQ DVKFPGGGQI VGGVYLLPRR GPRLGVRATR KTSERSQPRG
       61 RRQPIPKARR PEGRNWAQPG YPWPLYGNEG LGWAGWLLSP RGSRPSWGPS DPRRRSRNLG
      121 KVIDTLTCGF ADLMGYIPLV GAPLGGAARA LAHGVRVLED GVNYATGNLP GCSFSIFLLA
      181 LLSCLTIPAS AYEVRNTSGI YHVTNDCSNS SIVYEAADMI MHSPGCVPCV RENNIPRCWV
      241 ALTPTLAARK RSVPIKTIRR HVDLLVGAAA FCSAMYVGDL CGSVFLVSQL FTFSPRRHET
      301 VQDCNCSIYP GHVSGHRMAW DMMMNCAPTT ALVVSQLLRI PQAVVDMVAG AHWGVLAGLA
      361 YYSMVGNWAK VLIVMLLFAG VDG-ATYASG AQAGHTTSRL ASFFSRGPSQ KIQLVNTNGS
      421 WHINRTALNC NDSLNTGFIA ALFYTHKFNS SGCPERMATC RPIDKFDQGW GPITHVVPNI
      481 SDQRPYCWHY APQPCGIVPA SQVCGPVYCF TPSPVVVGTT DRFGAPTYNW GDNETDVLLL
      541 NNTRPPQGNW FGCTWMNGTG FTKTCGGPPC NIGGVGNLTL TCPTDCFRKH PEATYTKCGS
      601 GPWLTPRCLV DYPYRLWHYP CTVNFTIFKV RMYVGGVEHR LEAACNWTRG ERCDLEDRDR
      661 SELSPLLLST TEWQVLPCSF TTLPALSTGL IHLHQNIVDV QYLYGVGSAV VSIVIRWEYV
      721 VLLFLLLADA RVCACLWMML LIAQAEAALE NLVVLNAASL AGAHGILSFL VFFCAAWYIK
      781 GKLVPGAAYA LYGVWPLLLL LLALPPRAYA LDREMAASCG GGVFVGLALL TLSPYYKVFL
      841 ARLIWWLQYL ITRAEAHLQV WVPPLNVRGG RDAIILLTCA AHSELVFDIT KILLAILGPL
      901 MVLQASITRV PYFVRAQGLI RACMLVRKVA GGHYVQMALM KLAALTGTYV YDHLTPLRDW
      961 AHAGLRDLAV AVEPVVFSDM ETKIITWGAD TAACGDIILG LPVSARRGRE ILLGPADSFG
     1021 EQGWRLLAPI TAYSQQTRGL IGCIITSLTG RDKNQVEGEV QVVSTATQSF LATCVNGVCW
     1081 TVFHGAGSKT LAGPKGPITQ MYTNVDQDLV GWLAPPGARS LTPCTCGSSD LYLVTRHADV
     1141 IPVRRRGDSR GSLLSPRPVS YLKGSSGGPL LCPSGHAVGI FRAAVCTRGV AKAVDFIPVE
     1201 SMETTMRSPV FTDNSSPPAV PQTFQVAHLH APTGSGKSTK VPAAYAAQGY KVLVLNPSVA
     1261 ATLGFGAYMS KAHGVDPNIR TGVRTITTGA PITYSTYGKF LADGGCSGGA YDIIMCDECH
     1321 STDSTSILGI GTVLDQAETA GARLVVLATA TPPGSITVPH HNIEEVALSN TGEIPFYGKA
     1381 IPIEVIKGGR HLIFCHSKKK CDELAAKLSA LGLNAVAYYR GLDVSVIPTS GDVVVVATDA
     1441 LMTGYTGDFD SVIDCNTCVT QTVDFSLDPT FTIDTTTVPQ DAVSRSQRRG RTGRGRAGIY
     1501 RFVTPGERPS GMFDSSVLCE CYDAGCAWYE LTPAETTVRL RAYLNTPGLP VCQDHLEFWE
     1561 GVFTGLTHID AHFLSQTKQA GDNFPYLVAY QATVCARAQA PPPSWDQMWK CLIRLKPTLH
     1621 GPTPLLYRLG AVQNEVVLTH PITKYIMACM SADLEVVT-- ---------- ----------
     1681 ---------- ---------- ---------- ---------- ---------- ----------
     1741 ---------- ---------- ---------- ---------- ---------- ----------
     1801 ---------- ---------- ---------- ---------- ---------- ----------
     1861 ---------- ---------- ---------- ---------- ---------- ----------
     1921 ---------- ---------- ---------- ---------- ---------- ----------
     1981 ---------- ---------- ---------- ---------- ---------- ----------
     2041 ---------- ---------- ---------- ---------- ---------- ----------
     2101 ---------- ---------- ---------- ---------- ---------- ----------
     2161 ---------- ---------- ---------- ---------- ---------- ----------
     2221 ---------- ---------- ---------- ---------- ---------- ----------
     2281 ---------- ---------- ---------- ---------- ---------- ----------
     2341 ---------- ---------- ---------- ---------- ---------- ----------
     2401 ---------- ---------- ---------- ---------- ---------- ----------
     2461 ---------- ---------- ---------- ---------- ---------- ----------
     2521 ---------- ---------- ---------- ---------- ---------- ----------
     2581 ---------- ---------- ---------- ---------- ---------- ----------
     2641 ---------- ---------- ---------- ---------- ---------- ----------
     2701 ---------- ---------- ---------- ---------- ---------- ----------
     2761 ---------- ---------- ---------- ---------- ---------- ----------
     2821 ---------- ---------- ---------- ---------- ---------- ----------
     2881 ---------- ---------- ---------- ---------- ---------- ----------
     2941 ---------- ---------- ---------- ---------- ---------- ----------
     3001 ---------- --
//
LOCUS       1b chinese isolate S2        3010 aa
DEFINITION  1b chinese isolate S2      3010 aa
TITLE       1b chinese isolate S2 
ORIGIN

        1 MGTNPKPQRK TKRNTNRRPQ DVKFPGGGQI VGGVYLLPRR GPRLGVRATR KTSERSQPRG
       61 RRQPIPKARP PEGRAWAQPG YPWPLYGNEG LGWAGWLLSP RGSRPSWGPS DPRRRSRNLG
      121 KVIDTLTCGF ADLMGYIPLV GAPLGGAARA LAHGVRVLED GVNYATGNLP GCSFSIFLLA
      181 LLSCLTIPAS AYEVRNVSGV YHVTNDCSNS SIVYEAADMI MHTPGCVPCV RENNIPRCWV
      241 ALTPTLAARK RSVPIKTIRR HVDLLVGAAP LCSAMYVGDL CGSVFLVAQL FTFSPRRHET
      301 VQDCNCSIYP GHVTGHRMAW DMMMNWSPTT ALVVSQLLRI PQAVVDMVAG AHWGVLAGLA
      361 YYSMVGNWAK VLIVMLLFAG VDG-GTYVTG GAQSHTVRGL ASFFTPGPAQ KIQLVNTNGS
      421 WHINRTALNC NDSLQTGFLA ALFYTNKFNS SGCPERLASC RPIDKFAQGW GPITYAEPDS
      481 SDQRPYCWHY APRPCGIVPA SEVCGPVYCF TPSPVVVGTT DRFGVPTYAW GGNETDVLLL
      541 NNTRPPQGNW FGCTWMNGTG FTKTCGGPPC NIGGVGNNTL TCPTDCFRKH PEATYAKCGS
      601 GPWLTPRCMV DYPYRLWHYP CTVNFTIFKV RMYVGGVEHR LNAACNWTRG ERCDLEDRDR
      661 SELSPLLLST TEWQILPCSF TTLPALSTGL IHLHQNIVDV QYLYGVGSAI VSFAIKWEYV
      721 LLLFLLLADA RVCACFWMML LIAQAEAALE NLVVLNAASV AREHGMLSFL VFFCAAWYIK
      781 GRLVPGAAYA LYGVWPLLLL LLALPPRAYA MDREMAASCG GAVFVGLILL TLSPHYKVIL
      841 ARLIWWLQYF ITRAEAHLHV WIPPLNVRGG RDAIILLTCA VHPELIFDIT KLLLAILGPL
      901 MVLQAGIVRI PYFVRAQGLI RACMLVRKAA GGHYVQMALM KLAALTGTYV YDHLTPLRDW
      961 AHAGLRDLAV AVEPVIFSDM EIKIITWGAD TAACGDIISG LPVSARRGEE ILLGPADSFE
     1021 GQGWRLLAPI TAYSQQTRGL LGCIITSLTG RDKNQVEGEV QVVSTATQSF LATCVNGVCW
     1081 TVYHGAGSKT LAGPKGPVTQ MYTNVDQDLV GWPAPPGARS LTPCTCSSSD LYLVTRHADV
     1141 IPVRRRGDGR GSLLSPRPVS YLKGSSGGPL LCPSGHAVGI FRAAVCTRGV AKAVDFVPVE
     1201 SMETTMRSPV FTDNSSPPAV PQTFQVAHLH APTGSGKSTK VPAAYAAQGY KVLVLNPSVA
     1261 ATLGFGAYMS KAHGTDPNIR TGVRTITTGA PITYSTYGKF LADGGCSGGA YDIIICDECH
     1321 STDSTTILGI GTVLDQAETA GARLVVLATA TPPGSVTVPH SNIEEVALSN TGEIPFYGKA
     1381 IPIETIKGGR HLIFCHSKKK CDELAAKLSG LGLNAVAYYR GLDVSVIPTS GDVVVVATDA
     1441 LMTGFTGDFD SVIDCNTCVT QTVDFSLDPT FTIETTTVPQ DAVSRSQRRG RTGRGRRGIY
     1501 RFVTPGERPS GMFDSSVLCE CYDAGCAWYE LTPAETSVRL RAYLNTPGLP VCQDHLEFWE
     1561 SVFTGLTHID AHFLSQTKQA GDNFPYLVAY QATVCARAQA PPPSWDHMWK CLIRLKPTLH
     1621 GPTPLLYRLR AVQNEVILTH PVTKYIMACM SPDLEVVTST WVLVGGVLAA LAAYCLTTGS
     1681 VVIVGRINLS GKPAVIPDRE VLYRKFDEMD ECPSHLPYIK QGMPLAEQFK QKALGLLQTA
     1741 TKQAEAAAPV VDSKWQALET FWAKHMWNFI IGIQYLAGLS TLPGNPAIAS LMAFTASITS
     1801 PLTTQSTLLF NILGGWVAAQ LAPPSAASAF VGAGIAGAAV GSIGLGKVLV DILAGYGAGV
     1861 AGALVAFKVM SGEMPSTEDL VNLLPAILSP GALVVGVVCA AVLRRHVGPG EGAVQWMNRL
     1921 IAFASRGNHV SPTHYVPESD AAARVTQILS SLTITQLLKR LHQWINEDCS TPCSGSWLRD
     1981 IWDWICTVLT DFKTWLQSKL LPRLPGVPFL SCQRGYKGVW RGDGIMQTTC PCGAQITGHV
     2041 KNGSMRIVGP KTCSNMWCGT FPINAYTTGP CTPSPAPNYS RALWRVAAEE YVEVTRVGDF
     2101 HYVTGMTTDN VKCPCQVPAP EFFTEVDGVR LHRYAPACRP LLRDEVAFQV GLHQYPVGSQ
     2161 LPCEPEPDVA VLTSMLTDPS HITAETAKRR LARGSPPSLA SSSASQLSAP SLKATCTTHH
     2221 DSPDADLIEA NLLWRQEMGG NITRVESENK VVILDSFDPL RAEEDDREVS VAAEILRKTK
     2281 KYPPAMPVWA RPDYNPPLLE SWKDPDYVPP VVHGCPLPPT KAPPIPPPRR KRTVVLTEST
     2341 VSSALAELAI KTFGDSGSSA ADSGTATAPP GQSSDDGDPG SDVESYSSMP PLEGEPGDPD
     2401 LSDGSWSTVS -EEASEDVVC CSMSYTWTGA LITPCAAEES KLPINALSNS LLRHHNMVYA
     2461 TTSRSASQRQ KKVTFDRLQV LDDHYRDVLK EMKAKASTVK AKLLSVEEAC KLTPPHSAKS
     2521 KFGYGAKDVR NLSGKAVAHI RSVWKDLLED TETPIDTTIM AKNEVFCVQP EKGGRKPARL
     2581 IVFPDLGVRV CEKMALYDVV STLPQAVMGS AYGFQYSPGQ RVEFLVNAWK SKKNPMGFAY
     2641 DTRCFDSTVT ESDIRVEESI YQCCDLAPEA RQAIRSLTER LYIGGPLTNS KGQNCGYRRC
     2701 RASGVLTTSC GNTLTCYLKA SAACRAAKLQ DCTMLVCGDD LVVICESAGT QEGAASLRVF
     2761 TEAMTRYSAP PGDPPQPEYD LELITSCSSN VSVAHDASGK RVYYLTRDPT TPLARAAWET
     2821 ARHTPVNSWL GNIIMYAPTL WARMILMTHF FSILLAQEQL EKALDCQIYG ATYSIEPLDL
     2881 PQIIQRLHGL SAFSLHSYSP GEINRVASCL RKLGVPPLRV WRHRARSVRA KLLSQGGRAA
     2941 TCGRYLFNWA VRTKLKLTPI PAASQLDLSG WFVAGYSGGD IYHSLSRARP RWFMWCLLLL
     3001 SVGVGIYLLP NR
//
LOCUS       1b chinese isolate H4        3010 aa
DEFINITION  1b chinese isolate H4      3010 aa
TITLE       1b chinese isolate H4 
ORIGIN

        1 MSTNPKPQRK TKRNTNRRPQ DVKFPGGGQI VGGVYLLPRR GPRLGVRATR KTSERSQPRG
       61 RRQPIPKARR PEGRTWAQPG YPWPLYGNEG LGWAGWLLSP RGSRPSWGPT DPRRRSRNLG
      121 KVIDTLTCGF ADLMGYIPLV GAPLGGAARA LAHGVRVLED GVNYATGNLP GCPFSIFLLA
      181 LLSCLTIPAS AHEVRNVSGV YAVTNDCSNS SIVYEAADMI MHTPGCVPCV REGNSSRCWV
      241 ALTPTLAARN FSVPTTTIRR HVDLLVGAAA FCSAMYVGDL CGSVFLVSQL FTLSPRRYET
      301 VQDCNCSIYP GHVSGHRMAW DMMMNCAPTT ALVVSQLLRI PQAVVDMVAG AHWGVLAGLA
      361 YYSMVGNWAK VLIVMLLFAG VDG-ATYASG AQAGHTTNRL ASFFSPGPSQ KIQLVNTNGS
      421 WHINRTALNC NDSLNTGFLA ALFYTRKFNS SGCTERMASC RPIDDFAQGW GPINHVVPNI
      481 SDQRPYCWHY APQPCGIVPA AQVCGPVYCF TPSPVVVGTT DRYGVPTYKW GENETDVLLL
      541 NNTRPPQGNW FGCTWMNNTG FTKTCGGPPC NIGGVGNNTL TCPTDCFRKH PEATYTKCGS
      601 GPWLTPRCMV DYPYRLWHYP CTVNFTIFKV RMYVGGVEHR LNAACNWTRG ERCNLEDRDR
      661 SELSPLLLST TEWQILPCSF TTLPALSTGL IHLHQNIVDV QYLYGVGSVV VSVAIKWEYV
      721 VLLFLLLADA RVCACLWMML LVAQAEAALE NLVVLNAASM AGAHSILSFL VFFCAAWYIK
      781 GRLAPGAAYA FYGVWPLLLL LLALPPRAYA MDREMAASCG GAVFVGLVLL TLSPHYKAFL
      841 ARLIWWLQYL ITRAEAHLHV WIPPLNVRGG RDAIILLVCA VHPELIFEIT KILLAILGPL
      901 MVLQASLIRV PYFVRAQGLI RACMLVRKVA GGHYVQMALM KLAALTGTYV YDHLTPLRDW
      961 AHAGLRDLAV AVEPVVFSDM ETKIITWGAD TAACGDIISG LPVSARRGRE ILLGPADGFG
     1021 DQGWRLLAPI TAYSQQTRGL FGCIITSLTG RDKNQVEGEV QVVSTATQSF LATCVNGVCW
     1081 TVYHGAGSKT LAGPKGPITQ MYTNVDQDLV GWQAPSGARS LTPCTCGSSD LYLVTRHADV
     1141 IPVRRRGDSR GSLLSPRPVS YLKGSSGGPL LCPSGHAVGI FRAAVCTRGV AKAVDFIPVE
     1201 SMETTMRSPV FTDNSSPPAV PQSFQVAHLH APTGSGKSTK VPAAYAAQGY KVLVLNPSVA
     1261 ATLGFGAYMS KAHGVDPNIR TGVRTITTGA PITYSTYGKF LADGGCSGGA YDIIICDECH
     1321 STDSTSILGI GTVLDQAETA GARLVVLATA TPPGSITVPH PNIEEVALSN TGEIPFYGKA
     1381 IPIEAIKGGR HLIFCHSKKK CDELAAKLSA LGLNAVAYYR GLDVSVIPTS GDVVVVATDA
     1441 LMTGYTGDFD SVIDCNTCVT QTVDFSLDPT FTIETTTVPQ DAVSRSQRRG RTGRGRGGIY
     1501 RFVTPGERPS GMFDSSVLCE CYDAGCAWYE LTPAETSVRL RAYLNTPGLP VCQDHLEFWE
     1561 SVFTGLTHID AHFLSQTKQA GDNFPYLVAY QATVCARAQA PPPSWDQMWK CLIRLKPTLH
     1621 GPTPLLYRLG AVQNEITLTH PMTKFIMACM SADLEVVTST WVLVGGVLAA LAAYCLTTGS
     1681 VVIVGRIILS GRPAVIPDRE VLYREFDEME ECASHLPYIE QGMQLAEQFK QKALGLLQTA
     1741 TKQAEAAAPV VESKWRTLEA FWAKHMWNFI SGIQYLAGLS TLPGNPAIAS LMAFTASVTS
     1801 PLTTQHTLLF NILGGWVAAQ LAPPTAASAF VGAGIAGAAV GSIGLGKVLV DILAGYEAGV
     1861 AGALVAFKVM SGEAPSAEDL VNLLPAILSP GALVVGVVCA AILRRHVGPG EGAVQWMNRL
     1921 IAFASRGNHV SPTHYVPESD AAARVTQILS SLTITQLLKR LHQWINEDCS TPCSGSWLRD
     1981 VWDWICTVLT DFKTWLQSKL LPQLPGVPFF SCQRGYKGVW RGDGIMQTTC PCGAQITGHV
     2041 KNGSMRIVGP KTCSNTWHGT FPINAYTTGP CTPSPAPNYS RALWRVAAEE YVEVTRVGDF
     2101 HYVTGMTTDN VKCPCQVPAP EFFTELDGVR LHRYAPACKP LLRDEVTFQV GLNQYPVGSQ
     2161 LPCEPEPDVT VLTSMLTDPS HITAETAKRR LARGSPPSLA SSSASQLSAP SLKATCTTHH
     2221 DSPDADLIEA NLLWRQEMGG NITRVESENK VIILDSFDPL RAEEDEREIS VAAEILRKTR
     2281 KFPPAMPIWA RPDYNPPLLE SWRDPDYVPP VVHGCPLPPT KVPPIPPPRR KKTVVLTEST
     2341 VSSALAELAT KTFGNSGSST ADSGTATAPP GQSSDDGDPG SDAESYSSMP PLEGEPGDPD
     2401 LSDGSWSTVS -EEASEDVVC CSMSYTWTGA LITPCAAEES KLPINALSNS LLRHHNMVYA
     2461 TTSRSASQRQ KKVTFDRLQV LDDHYRDVLK EIKAKASTVK AKLLSVKEAC KLTPPHSAKS
     2521 KFGYGAKDVR NLSGKAAAHF RSVRKDLLED TETPIDTSIM TKNEVFCVQP EKGGRKPARL
     2581 IVFPDLGVRV CEKMALYDVV STLPQAVMGS AYGFQYSPGQ RVEFLVNAWK SKKNPMGFSY
     2641 DTRCFDSTVT ESDIRVEESI YQCCDLAPEA RQAIRSLTER LYIGGPLTNS KGQNCGYRRC
     2701 RASGVLTTSC GNTLTCYLKA SAACRAAKLQ DCTMLVCGDD LVVICESAGT QEDAASLRVF
     2761 TEAMTRYSAP PGDPPQPEYD LELITSCSSN VSVAHDASGK RVYYLTRDPT TPLARAAWET
     2821 ARHTPGNSWL GNFIMYAPTL WSRMILMTHF FSILLAQEQL EKALDCQIYG ATYSIEPLDL
     2881 PQIIQRLHGL SAFSLHSYSP GEINRVASCL RKLGVPPLRV WRHRARSVRA KLLSQGGRAA
     2941 TCGRYLFNWA VRTKLKLTPI PAASQLDLSG WFIAGYSGGD IYHSLSRARP RWFMWCLLLL
     3001 SVGVGIYLLP NR
//
LOCUS       1b chinese isolate S3        3010 aa
DEFINITION  1b chinese isolate S3      3010 aa
TITLE       1b chinese isolate S3 
ORIGIN

        1 MSTNPKPQRK TKRNTNRRPQ DVKFPGGGQI VGGVYLLPRR GPRLGVRATR KTSERSQPRG
       61 RRQPIPKARP PEGRTWAQPG YPWPLYGNEG MGWAGWLLSP RGSRPSWGPS DPRRRSRNLG
      121 KVIDTLTCGF ADLMGYIPLV GAPLGGAARA LAHGVRVLED GVNYATGNLP GCSFSIFLLA
      181 LLSCLTIPAS AYEVRNVSGV YHVTNDCSNS SIVYEAADMI MHSPGCVPCV RENNISRCWV
      241 ALTPTLAARN VSVPIKTIRR HVDLLVGAAA FCSAMYVGDL CGSVFLVSQL FTFSPRRHET
      301 VQDCNCSLYP GHVSGHRMAW DMMMNWSPTT ALVVSQLLRI PQAVVDMVAG AHWGVLAGLA
      361 YYSMVGNWAK VLIVMLLFAG VDG-GTYVTG GAQSHTVRGL ASFFTPGPAQ KIQLVNTNGS
      421 WHINRTALNC NDSLQTGFLA ALFYTNKFNS SGCPERLASC RPIDKFAQGW GPITYAEPDS
      481 SDQRPYCWHY APRPCGIVPA SEVCGPVYCF TPSPVVVGTT DRFGVPTYAW GGNETDVLLL
      541 NNTRPPQGNW FGCTWMNGTG FTKTCGGPPC NIGGVGNNTL TCPTDCFRKH PEATYAKCGS
      601 GPWLTPRCMV DYPYRLWHYP CTVNFTIFKV RMYVGGVEHR LNAACNWTRG ERCDLEDRDR
      661 SELSPLLLST TEWQILPCSF TTLPALSTGL IHLHQNIVDV QYLYGVGSAI VSFAIKWEYV
      721 LLLFLLLADA RVCACFWMML LIAQAEAALE NLVVLNAASV AREHGMLSFL VFFCAAWYIK
      781 GRLVPGAAYA LYGVWPLLLL LLALPPRAYA MDREMAASCG GAVFVGLILL TLSPHYKVIL
      841 ARLIWWLQYF ITRAEAHLHV WIPPLNVRGG RDAIILLTCA VHPELIFDIT KLLLAILGPL
      901 MVLQAGIVRI PYFVRAQGLI RACMLVRKAA GGHYVQMALM KLAALTGTYV YDHLTPLRDW
      961 AHAGLRDLAV AVEPVIFSDM EIKIITWGAD TAACGDIISG LPVSARRGEE ILLGPADSFE
     1021 GQGWRLLAPI TAYSQQTRGL LGCIITSLTG RDKNQVEGEV QVVSTATQSF LATCVNGVCW
     1081 TVYHGAGSKT LAGPKGPVTQ MYTNVDQDLV GWPAPPGARS LTPCTCSSSD LYLVTRHADV
     1141 IPVRRRGDGR GSLLSPRPVS YLKGSSGGPL LCPSGHAVGI FRAAVCTRGV AKAVDFVPVE
     1201 SMETTMRSPV FTDNSSPPAV PQTFQVAHLH APTGSGKSTK VPAAYAAQGY KVLVLNPSVA
     1261 ATLGFGAYMS KAHGTDPNIR TGVRTITTGA PITYSTYGKF LADGGCSGGA YDIIICDECH
     1321 STDSTTILGI GTVLDQAETA GARLVVLATA TPPGSVTVPH SNIEEVALSN TGEIPFYGKA
     1381 IPIETIKGGR HLIFCHSKKK CDELAAKLSG LGLNAVAYYR GLDVSVIPTS GDVVVVATDA
     1441 LMTGFTGDFD SVIDCNTCVT QTVDFSLDPT FTIETTTVPQ DAVSRSQRRG RTGRGRRGIY
     1501 RFVTPGERPS GMFDSSVLCE CYDAGCAWYE LTPAETSVRL RAYLNTPGLP VCQDHLEFWE
     1561 SVFTGLTHID AHFLSQTKQA GDNFPYLVAY QATVCARAQA PPPSWDQMWK CLIRLKPTLH
     1621 GPTPLLYRLG AVQNEVILTH PVTKYIMACM SADLEVVTST WVLVGGVLAA LAAYCLTTGS
     1681 VVIVGRINLS GRPVVIPDRE VLYREFDEME ECASHLPYIE QGMQLAEQFK QKALGLLQTA
     1741 TKQAEAAAPV VESKWQALEA FWAKHMWNFI SGIQYLAGLS TLPGNPAIAS LMAFTASITS
     1801 PLTTQSTLLF NILGGWVAAQ LAPPSAASAF VGAGIAGAAV GSIGLGKVLV DILAGYGAGV
     1861 AGALVAFKVM SGEMPSTEDL VNLLPAILSP GALVVGVVCA AVLRRHVGPG EGAVQWMNRL
     1921 IAFASRGNHV SPTHYVPESD AAARVTQILS SLTITQLLKR LHQWINEDCS TPCSGSWLRD
     1981 IWDWICTVLT DFKTWLQSKL LPRLPGVPFL SCQRGYKGVW RGDGIMQTTC PCGAQITGHV
     2041 KNGSMRIVGP KTCSNMWCGT FPINAYTTGP CTPSPAPNYS RALWRVAAEE YVEVTRVGDF
     2101 HYVTGMTTDN VKCPCQVPAP EFFTEVDGVR LHRYAPACRP LLRDEVAFQV GLHQYPVGSQ
     2161 LPCEPEPDVA VLTSMLTDPS HITAETAKRR LARGSPPSLA SSSASQLSAP SLKATCTTHH
     2221 DSPDADLIEA NLLWRQEMGG NITRVESENK VVILDSFDPL RAEEDDREVS VAAEILRKTK
     2281 KYPPAMPVWA RPDYNPPLLE SWKDPDYVPP VVHGCPLPPT KAPPIPPPRR KRTVVLTEST
     2341 VSSALAELAT KTFGSSESSA IDSGTATAPP DCASDDGDKG SDVESYSSMP PLEGEPGDPD
     2401 LSDGSWSTVS -EEASEDVVC CSMSYTWTGA LITPCAAEES KLPINPLSNS LLRHHNMVYA
     2461 TTSRSASLRQ KKVTFDRLQV LDDHYRDVLK EMKAKASTVK AKLLSIEEAC KLTPPHSAKS
     2521 KFGYGAKDVR NLSSRAVNHI RSVWEDLLED TETPIDTTIM AKSEVFCVQP EKGGRKPARL
     2581 IVFPDLGVRV CEKMALYDVV STLPQAVMGS SYGFQYSPKQ RVEFLVNTWK SKKCPMGFSY
     2641 DTRCFDSTVT ESDIRVEESI YQCCDLAPEA RQAIKSLTER LYIGGPLTNS KGQNCGYRRC
     2701 RASGVLTTSC GNTLTCYLKA SAACRAAKLQ DCTMLVNGDD LVIICESAGT QEDAANLRVF
     2761 TEAMTRYSAP PGDPPQPAYD LELITSCSSN VSVAHDASGK RVYYLTRDPT TPLARAAWET
     2821 ARHTPVNSWL GNIIMYAPTL WARMILMTHF FSILLAQEQL EKALDCQIYG ACYSIEPLDL
     2881 PQIIERLHGL SAFSLHSYSP GEINRVASCL RKLGVPPLRT WRHRARSVRA KLLSQGGRAA
     2941 TCGKYLFNWA VRTKLKLTPI PGASRLDLSG WFVAGYSGGD IYHSLSRARP RWFMLCLLLL
     3001 SVGVGIYLLP NR
//
LOCUS       1b chinese isolate S1        3010 aa
DEFINITION  1b chinese isolate S1      3010 aa
TITLE       1b chinese isolate S1 
ORIGIN

        1 MSTNPKPQRK TKRNTNRRPQ DVKFPGGGQI VGGVYLLPRR GPRLGVRATR KTSERSQPRG
       61 RRQPIPKARP PEGRTWAQPG YPWPLYGNEG MGWAGWLLSP RGSRPSWGPS DPRRRSRNLG
      121 KVIDTLTCGF ADLMGYIPLV GAPLGGAARA LAHGVRVLED GVNYATGNLP GCSFSIFLLA
      181 LLSCLTIPAS AYEVRNVSGV YHVTNDCSNS SIVYEAADMI MHSPGCVPCV RENNISRCWV
      241 ALTPTLAARN VSVPIKTIRR HVDLLVGAAA FCSAMYVGDL CGSVFLVSQL FTFSPRRHET
      301 VQDCNCSLYP GHVSGHRMAW DMMMNWSPTA ALVVSQLLRI PQAVVDMVAG AHWGVLAGLA
      361 YYSMVGNWAK VLIVMLLFAG VDG-GTYVTG GAQSHTVRGL ASFFTPGPAQ KIQLVNTNGS
      421 WHINRTALNC NDSLQTGFLA ALFYTNKFNS SGCPERLASC RPIDKFAQGW GPITYAEPDS
      481 SDQRPYCWHY APRPCGIVPA SEVCGPVYCF TPSPVVVGTT DRFGVPTYAW GGNETDVLLL
      541 NNTRPPQGNW FGCTWMNGTG FTKTCGGPPC NIGGVGNNTL TCPTDCFRKH PEATYAKCGS
      601 GPWLTPRCMV DYPYRLWHYP CTVNFTIFKV RMYVGGVEHR LNAACNWTRG ERCDLEDRDR
      661 SELSPLLLST TEWQILPCSF TTLPALSTGL IHLHQNIVDV QYLYGVGSAI VSFAIKWEYV
      721 LLLFLLLADA RVCACFWMML LIAQAEAALE NLVVLNAASV AREHGMLSFL VFFCAAWYIK
      781 GRLVPGAAYA LYGVWPLLLL LLALPPRAYA MDREMAASCG GAVFVGLILL TLSPHYKVIL
      841 ARLIWWLQYF ITRAEAHLHV WIPPLNVRGG RDAIILLTCA VHPELIFDIT KLLLAILGPL
      901 MVLQAGIVRI PYFVRAQGLI RACMLVRKAA GGHYVQMALM KLAALTGTYV YDHLTPLRDW
      961 AHAGLRDLAV AVEPVIFSDM EIKIITWGAD TAACGDIISG LPVSARRGEE ILLGPADSFE
     1021 GQGWRLLAPI TAYSQQTRGL LGCIITSLTG RDKNQVEGEV QVVSTATQSF LATCVNGVCW
     1081 TVYHGAGSKT LAGPKGPVTQ MYTNVDQDLV GWPAPPGARS LTPCTCGSSD LYLVTRHADV
     1141 IPVRRRGDGR GSLLSPRPVS YLKGSSGGPL LCPSGHAVGI FRAAVCTRGV AKAVDFVPVE
     1201 SMETTMRSPV FTDNSSPPAV PQTFQVAHLH APTGSGKSTK VPAAYAAQGY KVLVLNPSVA
     1261 ATLGFGAYMS KAHGTDPNIR TGVRTITTGA PITYSTYGKF LADGGCSGGA YDIIICDECH
     1321 STDSTTILGI GTVLDQAETA GARLVVLATA TPPGSVTVPH SNIEEVALSN TGEIPFYGKA
     1381 IPIETIKGGR HLIFCHSKKK CDELAAKLSG LGLNAVAYYR GLDVSVIPTS GDVVVVATDA
     1441 LMTGFTGDFD SVIDCNTCVT QTVDFSLDPT FTIETTTVPQ DAVSRSQRRG RTGRGRRGIY
     1501 RFVTPGERPS GMFDSSVLCE CYDAGCAWYE LTPAETSVRL RAYLNTPGLP VCQDHLEFWE
     1561 SVFTGLTHID AHFLSQTKQA GDNFPYLVAY QATVCARAQA PPPSWDQMWK CLIRLKPTLH
     1621 GPTPLLYRLG AVQNEVILTH PVTKYIMACM SADLEVVTST WVLVGGVLAA LAAYCLTTGS
     1681 VVIVGRINLS GRPAVIPDRE VLYREFDEME ECASHLPYIE QGMQLAEQFK QKALGLLQTA
     1741 TKQAEAAAPV VESKWQALET FWAKHMWNFI SGIQYLAGLS TLPGNPAIAS LMAFTASITS
     1801 PLTTQSTLLF NILGGWVAAQ LAPPSAASAF VGAGIAGAAV GSIGLGKVLV DILAGYGAGV
     1861 AGALVAFKVM SGEMPSTEDL VNLLPAILSP GALVVGVVCA AVLRRHVGPG EGAVQWMNRL
     1921 IAFASRGNHV SPTHYVPESD AAARVTQILS SLTITQLLKR LHQWINEDCS TPCSGSWLRD
     1981 IWDWICTVLT DFKTWLQSKL LPRLPGVPFL SCQRGYKGVW RGDGIMQTTC PCGAQITGHV
     2041 KNGSMRIVGP KTCSNMWCGT FPINAYTTGP CTPSPAPNYS RALWRVAAEE YVEVTRVGDF
     2101 HYVTGMTTDN VKCPCQVPAP EFFTEVDGVR LHRYAPACRP LLRDEVAFQV GLHQYPVGSQ
     2161 LPCEPEPDVA VLTSMLTDPS HITAETAKRR LARGSPPSLA SSSASQLSAP SLKATCTTHH
     2221 DSPDADLIEA NLLWRQEMGG NITRVESENK VVILDSFDPL RAEEDDREVS VAAEILRKTK
     2281 KYPPAMPVWA RPDYNPPLLE SWKDPDYVPP VVHGCPLPPT KAPPIPPPRR KRTVVLTEST
     2341 VSSALAELAT KTFGSSESSA IDSGTATAPP DCASDDGDKG SDVESYSSMP PLEGEPGDPD
     2401 LSDGSWSTVS -EEASEDVVC CSMSYTWTGA LITPCAAEES KLPINPLSNS LLRHHNMVYA
     2461 TTSRSASLRQ KKVTFDRLQV LDDHYRDVLK EMKAKASTVK AKLLSVEEAC KLTPPHSAKS
     2521 KFGYGAKDVR NLSSRAMNHI RSVWKDLLED TETPIDTTIM AKNEVFCVQP EKGGRKPARL
     2581 IVFPDLGVRV CEKMALYDVV STLPQAVMGS SYGFQYSPGQ RVEFLVNAWK SKKCPMGFSY
     2641 DTRCFDSTVT ENDIRVEESI YQCCDLAPEA RQAIKSLTER LYIGGPLTNS KGQNCGYRRC
     2701 RASGVLTTSC GNTLTCYLKA SAACRAAKLQ DCTMLVNGDD LVIICESAGT QEDAASLRVF
     2761 TEAMTRYSAP PGDPPQPAYD LELITSCSSN VSVAHDASGK RVYYLTRDPT TPLARAAWET
     2821 ARHTPVNSWL GNIIMYAPTL WARMILMTHF FSILLAQEQL EKALDCQIYG ACYSIEPLDL
     2881 PQIIERLHGL SAFSLHSYSP GEINRVASCL RKLGVPPLRT WRHRARSVRA KLLSQGGRAA
     2941 TCGKYLFNWA VRTKLKLTPI PGASRLDLSG WFVAGYSGGD IYHSLSRARP RWFMLCLLLL
     3001 SVGVGIYLLP NR
//
LOCUS       1b chinese isolate H3        3010 aa
DEFINITION  1b chinese isolate H3      3010 aa
TITLE       1b chinese isolate H3 
ORIGIN

        1 MSTNPKPQRK TKRNTNRRPQ DVKFPGGGQI VGGVYLLPRR GPRLGVRATR KTSERSQPRG
       61 RRQPIPKARR PEGRTWAQPG YPWPLYGNEG LGWAGWLLSP RGSRPSWGPT DPRRRSRNLG
      121 KVIDTLTCGL ADLMGYIPLV GAPLGGAARA LAHGVRVLED GVNYATGNLP GRSFSIFLLA
      181 LLSSSTIPAS AHQVRNVSGV YVVTNDCSNS SIVYEAADMI MHTPGCVPCV RENNSSRCWV
      241 ALTPTLAARN FSVPTTTIRR HVDLLVGAAA FCSAMYVGDL CGSVFLVSQL FTLSPRRYET
      301 VQDCNCSIYP GHVSGHRMAW DMMMNWSPTT ALVVSQLLRI PQAVVDMVAG AHWGVLAGLA
      361 YYSMVGNWAK VLIVMLLFAG VDG-ATYASG AQAGHTTNRL ASFFSPGPSQ KIQLVNTNGS
      421 WHINRTALNC NDSLNTGFLA ALFYTRKFNS SGCTERMASC RPIDDFAQGW GPINHVVPNI
      481 SDQRPYCWHY APQPCGIVPA AQVCGPVYCF TPSPVVVGTT DRYGVPTYKW GENETDVLLL
      541 NNTRPPQGNW FGCTWMNNTG FTKTCGGPPC NIGGVGNNTL TCPTDCFRKH PEATYTKCGS
      601 GPWLTPRCMV DYPYRLWHYP CTVNFTIFKV RMYVGGVEHR LNAACNWTRG ERCNLEDRDR
      661 SELSPLLLST TEWQILPCSF TTLPALSTGL IHLHQNIVDV QYLYGVGSVV VSVAIKWEYV
      721 VLLFLLLADA RVCACLWMML LVAQAEAALE NLVVLNAASM AGAHSILSFL VFFCAAWYIK
      781 GRLAPGAAYA FYGVWPLLLL LLALPPRAYA MDREMAASCG GAVFVGLILL TLSPHYKAFL
      841 ARLIWWLQYL ITRAEAHLHV WIPPLNVRGG RDAIILLVCA VHPELIFEIT KILLAILGPL
      901 MVLQASLIRV PYFVRAQGLI RACMLVRKVA GGHYVQMALM KLAALTGTYV YDHLTPLRDW
      961 AHAGLRDLAV AVEPVVFSDM ETKIITWGAD TAACGDIISG LPVSARRGRE ILLGPADGFG
     1021 DQGWRLLAPI TAYSQQTRGL FGCIITSLTG RDKNQVEGEV QVVSTATQSF LATCVNGVCW
     1081 TVYHGAGSKT LAGPKGPITQ MYTNVNQDLV GWQAPSGARS LTPCTCGSSD LYLVTRHADV
     1141 IPVRRRGDSR GSLLSPRPVS YLKGSSGGPL LCPSGHAVGI FRAAVCTRGV AKAVDFIPVE
     1201 SMETTMRSPV FTDNSSPPAV PQTFQVAHLH APTGSGKSTK VPAAYAPQGY KVLVLNPSVA
     1261 ATLGFGAYMS KAHGVDPNIR TGVRTITTGA PITYSTYGKF LADGGCSGGA YDIIICDECH
     1321 STDSTTILGI GTVLDQAETA GARLVVLATA TPPGSITVPH PNIEEVALSN TGEIPFYGKA
     1381 IPIEAIKGGR HLIFCHSKKK CDELAAKLSA LGLNAVAYYR GLDVSVIPTS GDVVVVATDA
     1441 LMTGYTGDFD SVIDCNTCVT QTVDFSLDPT FTIETTTVPQ DAVSRSQRRG RTGRGRGGIY
     1501 RFVTPGERPS GMFDSSVLCE CYDAGCAWYE LTPAETSVRL RAYLNTPGLP VCQDHLEFWE
     1561 SVFTGLTHID AHFLSQTKQA GDNFPYLVAY QATVCARAQA PPPSWDQMWK CLIRLKPTLH
     1621 GPTPLLYRLG AVQNEVTLTH PMTKFIMACM SADLEVVTST WVLVGGVLAA LAAYCLTTGS
     1681 VVIVGRIILS GRPAVIPDRE VLYQEFDEME ECASHLPYIE QGMQLAEQFK QKALGLLQTA
     1741 TKQAEAAAPV VESKWRTLEA FWAKHMWNFI SGIQYLAGLS TLPGNPAIAS LMAFTASVTS
     1801 PLTTQHTLLF NILGGWVAAQ LAPPTAASAF VGAGIAGAAV GSIGLGKVLV DILAGYGAGV
     1861 AGALVAFKVM SGEAPSAEDL VNLLPAILSP GALVVGVVGA AILRRHVGPG EGAVQWMNRL
     1921 IASASRGNHV SPTHYVPESD AAARVTQILS SLTITQLLKR LHQWINEDCS TPCSGSWLRD
     1981 VWDWICTVLS DFKTWLQSKL LPRLPGVPFL SCQRGYKGVW RGDGVMQTTC PCGAQLTGIV
     2041 KNGSMRIVGP KTCSNTWHGT FPINAYTTGP CTPSPAPNYS RALWRVAAEE YVEVTRVGDF
     2101 HYVTGMTTDN VKCPCQVPAP EFFTELDGVR LHRYAPACKP LLRDEVTFQV GLNQYPVGSQ
     2161 LPCEPEPDVT VLTSMLTDPS HITAETAKRR LARGSPPSLA SSSASQLSAP SLKATCTTHH
     2221 DSPDADLIEA NLLWRQEMGG NITRVESENK VIILDSFDPL RAEEDEREVS VAAEILRKTR
     2281 KFPPAMPIWA RPDYNPPLLE SWRDPDYVPP VVHGCPLPPT KVPPIPPPRR KKTVVLTEST
     2341 VSSALAELAT KTFGNSGSST ADSGTATAPP GQSSDDGDPG SDVESYSSMP PLEGEPGDPD
     2401 LSDGSWSTVS -EEASEDVVC CSMSYTWTGA LITPCAAEES KLPINALSNS LLRHHNMVYA
     2461 TTSRSASQRQ KKVTFDRLQV LDDHYRDVLK EIKAKASTVK ARLLSVEEAC KLTPPHSAKS
     2521 KFGYGAKDVR NLSGKAVAHI RSVWKDLLED TETPIDTTIM TKNEVFCVQP EKGGRKPARL
     2581 IVFPDLGVRV CEKMALYDVV STLPQAVMGS AYGFQYSPGQ RVEFLVNAWK SKKNPMGFSY
     2641 DTRCFDSTVT ESDIRVEESI YQCCDLAPEA RQAIRSLTER LYIGGPLTNS KGQNCGYRRC
     2701 RASGVLTTSC GNTLTCYLKA SAACRAAKLQ DCTMLVCGDD LVVICESAGT QEDAASLRVF
     2761 TEAMTRYSAP PGDPPQPEYD LELITSCSSN VSVAHDASGK RVYYLTRDPT TPLARAAWET
     2821 ARHTPVNSWL GNIIMYAPTL WARMILMTHF FSILLAQEQL EKALDCQIYG ATYSIEPLDL
     2881 PQIIQRLHGL SAFSLHSYSP GEINRVASCL RKLGVPPLRV WRHRARSVRA KLLSQGGRAA
     2941 TCGRYLFNWA VRTKLKLTPI PAASQLDLSG WFIAGYGGGD IYHSLSRARP RWFMWCLLLL
     3001 SVGVGIYLLP NR
//
LOCUS       subtype 1b china isolate WYHCV383        3012 aa
DEFINITION  subtype 1b china isolate WYHCV383      3012 aa
TITLE       subtype 1b china isolate WYHCV383 
ORIGIN

        1 MSTNPKPQRK TKRNTNRRPQ DVKFPGGGQI VGGVYLLPRR GPRLGVRATR KTSERSQPRG
       61 RRQPIPKARR PEGRTWAQPG YPWPLYGNEG MGWAGWLLSP RGSRPSWGPT DPRRRSRNLG
      121 KVIDTLTCGF ADLMGYIPLV GAPLGGAARA LAHGVRVLED GVNYATGNLP GCSFSIFLLA
      181 LLSCLTIPAS AYEVRNASGV YHVTNDCSNS SIVYEAADMI MHTPGCVPCV RENNASRCWV
      241 ALTPTLAARN SSVPTTTIRR HVDLLVGVAA FCSAMYVGDL CGSVFLVSQL FTFSPRRHET
      301 VQDCNCSIYP GHVTGHRMAW DMMMNWSPTT AIVVSQLLRI PQSVMDMVAG AHWGVLAGLA
      361 YYSMVGNWAK VLIVMLLFAG VDG-HTHTVG GATARTTSGF TSLFTLGSHQ KIQLINTNGS
      421 WHINRTALNC NDSLNTGFLA ALFYTHKFNA SGCPERLASC RPIDEFDQGW GPITYTGSBS
      481 PDQRPYCWHY APQQCSIVPA STVCGPVYCF TPSPVVVGTT DRSGVPTYNW GENETDVLLL
      541 NNTRPPQGNW FGCTWMNTTG FTKTCGGPPC NIGGKGNNTL TCPTDCFRKH PEATYTKCGS
      601 GPWLTPRCLV DYPYRLWHYP CTVNFSIFKV RMYVGGVEHR LNAACNWTRG ERCNLEDRDR
      661 SELSPLLLST TEWQILPCSF TTLPALSTGL IHLHQNIVDV QYLYGIGSAV ASYVIKWEYV
      721 LLLFLLLADA RVCACLWMML LIAQAEAALE NLVVLNAAAV AGVHGILSFL VFFCAAWYIK
      781 GRLVPGAAYA LYGVWPLLLL LLALPPRAYA MDREMAASCG GAVLVGLVLL TLSPHYKVFL
      841 AKLIWWLQYF ITRAEAILQV WVPPLNVRGG RDAIILLTCA VHPELIFDIT KLLLAILGPL
      901 MVLQAGITRV PYFVRAHGLI RACMLVRKVA GGHYLQMVFM RLAALTGTYV YDHLTPLQDW
      961 AHAGLRDLAV AVEPVVFSHM ETKIITWGAD TAACGDIISG LPVSARKGRE ILLGPADSLE
     1021 GQGWRLLAPI TAYSQQTRGL LGCIITSLTG RDKNQVEGEV QVVSTATQSF LATCVNGVCW
     1081 TVYHGAGSKT LAGPKGPITQ MYTNVDQDLV GWQAPPGARS LTPCTCGSSD LYLVTRHADV
     1141 IPVRRRGDGR GSLLSPRPVS YLKGSSGGPL LCPLGHVVGI FRAAVCTRGV AKAVDFVPVE
     1201 SMETTMRSPV FTDNSSPPAV PQTFQVAHLH APTGSGKSTK VPAAYAAQGY KVLVLNPSVA
     1261 ATLGFGAYMS KAHGIDPSIR TGVRTITTGA PITYSTYGKF LADGGCSGGA YDIIICDECH
     1321 STDSTSILGI GTVLDQAETA GARLVVLATA TPPGSVTVPH PNIEEVALSN TGEIPFYGKA
     1381 IPLEVIKGGR HLIFCHSKKK CDELAAKLSG LGLNAVAYYR GLDVSVIPAS GDVVVVATDA
     1441 LMTGFTGDFD SVIDCNTCVT QTVDFSLDPT FTIETTTVPQ DAVSRSQRRG RTGRGRGGVY
     1501 RFVTPGERPS GMFDSSVLCE CYDAGCAWYE LTPAETSVRL RAYLNTPGLP VCQDHLEFWE
     1561 GVFTGLTHID AHFLSQTKQA GDNFPYLVAY QATVCARAQA PPPSWDQMWK CLIRLKPTLH
     1621 GPTPLLYRLG AVQNEVTLTH PITKYIMTCM SADLEVVTST WVLVGGVLAA LAAYCLTTGS
     1681 VVIVGRIVLS GKPAVIPDRE VLYQQFDEME ECASHLPYIE QGMQLAEQFR QKALGLLQTA
     1741 SKHAEAAAPV VESKWRALEA FWAKHMWNFI SGIQYLAGLS TLPGNPAIAS LMAFTASITS
     1801 PLTTQHTLLF NILGGWVAAQ LAPPSAASAF VGAGIAGAAV GSIGLGKVLV DILAGYGAGV
     1861 AGALVAFKVM SGETPSAEDL LNLLPAILSP GALVVGVVCA AILRRHVGPG EGAVQWMNRL
     1921 IAFASRGNHV SPTHYVPESD AAARVTQILS SLTITQLLKR LHQWINEDCS TPCSGSWLRD
     1981 VWDWICTVLS DFKTWLQSKL LPQLPGVPFF SCQRGYKGVW RGDGIMQTTC PCGAQITGHV
     2041 KNGSMRIVGP KTCSNTWHGT FPINAYTTGP CTPSPAPNYS RALWRVAAEE YVEVTRVGDF
     2101 HYVTGMTTDN LKCPCQVPAP EFFTEVDGVR LHRYAPACRP LLREEVVFQV GLNQYLVGSQ
     2161 LPCEPEPDTV VVTSMLTDPS HITAETAKRR LARGSPPSLA SSSASQLSAP SLKATCTTRH
     2221 DSPDADLIEA NLLWRQEMGG NITRVESENK VVILDSFDPL RAEEDEREVS IPAEILRKTK
     2281 KFPPALPIWA RPDYNPPLLE SWKDPDYVPP VVHGCPLPPT RAPPIPPPRK KRTVVLTEST
     2341 VSSALAELAT KAFGSSESSA VDSGMATAPP DQSLDTGDEG SDVESYSSMP PLEGEPGDPD
     2401 LSDGSWSTVS -EEASEDVVC CSMSYTWTGA LITPCAAEEG KLPINPLSNS LLRHHNMVYA
     2461 TTSRSASLRQ KKVTFDRLQV LDDHYRDVLK EMKAKASTVK ARLLSIEEAC KLTPPHSAKS
     2521 KFGYGAKDVR NLASKAVNHI RSVWEDLLED TESPIDTTIM AKNEVFCVQP EKGGRKPARL
     2581 IVFPDLGVRV CEKMALYDVV STLPQAVMGS SYGFQYSPGQ RVEFLVKTWK SKKCPMGFSY
     2641 DTRCFDSTVT ESDIRVEESI YQCCDLAPEA RQAIRSLTER LYVGGPLTNS KGQSCGYRRC
     2701 RASGVLTTSC GNTLTCYLKA SAACRAAKLQ DCTMLVNGDD LVIICESAGT QEDAANLRVF
     2761 TEAMTRYSAP PGDPPQPAYD LELITSCSSN VSVAHDASGK RVYYLTRDPT TPLARAAWET
     2821 AKHTPVNSWL GNIIMYAPTL WARMILMTHF FSILLAQEQL GKTLDCQIYG ACYSIEPLDL
     2881 PQIIERLHGL SAFSLHSYSP GEINRVASCL RKLGVPPLRV WRHRARSVRA KLLSQGGRAA
     2941 TCGKYLFNWA VKTKLKLTPI PAASQLDLSG WFVAGYSGGD IYHSLSRARP RWFMLCLLLL
     3001 SVGVGIYLLP NR
//
LOCUS       subtype 1b china isolate WYHCV19        3012 aa
DEFINITION  subtype 1b china isolate WYHCV19      3012 aa
TITLE       subtype 1b china isolate WYHCV19 
ORIGIN

        1 MSTNPKPQRK TKRNTNRRPQ DVKFPGGGQI VGGVYLLPRR GPRLGVRATR KTSERSQPRG
       61 RRQPIPKARR PEGRTWAQPG YPWPLYGNEG MGWAGWLLSP RGSRPSWGPS DPRRRSRNLG
      121 KVIDTLTCGF ADLMGYIPLV GAPLGGAARA LAHGVRVLED GVNYATGNLP GCSFSIFLLA
      181 LLSCLTIPAS AYEVRNASGV YHVTNDCSNS SIVYEAADMI MHTPGCVPCV RENSSSRCWV
      241 ALTPTLAARN ASVPTKTIRR HVDLLVGAAA LCSAMYVGDL CGSVFLVSQL FTFSPRRHET
      301 VQDCNCSLYP GHVSGHRMAW DMMMNWSPTA ALVVSQLLRI PQTVVDMVAG AHWGVLAGLA
      361 YYSMVGNWAK VLIVMLLFAG VDGGGTRVTG GSASHATRGF TSLFSFGPSQ KIQLVNTNGS
      421 WHINRTALNC NDSLHTGFIA ALFYANKFNS SGCPERLASC RPIDKFAQGW GSITYAEPDS
      481 SDQRPYCWHY APRPCGIVPA SEVCGPVYCF TPSPVVVGTT DRFGVPTYAW GANETDVLLL
      541 NNTRPPQGNW FGCTWMNGTG FTKTCGGPPC NIGGVGNNTL TCPTDCFRKH PEATYTKCGS
      601 GPWLTPRCMV DYPYRLWHYP CTVNFTIFKV RMYVGGVEHR LNAACNWTRG ERCDLEDRDR
      661 SELSPLLLST TEWQILPCSF TTLPALSTGL IHLHQNIVDV QYLYGVGSAV VSFVIKWEYV
      721 LLLFLLLADA RVCACLWTML LIAQAEAALE NLVVLNAASV AAGHGVLSFL VFFCAAWYIK
      781 GRLVPGAAYA LYGVWPLLLL LLALPPRAYA MDREMAASCG GAVFVGLMLL TLSPHYKVFL
      841 ARLIWWLQYF ITRAEAHLHV WIPPLNVRGG RDAIILLACV VHPELIFDIT KLLLAILGPL
      901 AVLQASIIKV PYFVRAQGLI RACMLVRKVA GGHYVQMALM KLAALTGTYV YDHLTPLRDW
      961 AHVGLRDLAV AVEPVIFSDM EIKIITWGAD TAACGDIILG LPVSARRGRE ILLGPADRFE
     1021 GQGWRLLAPI TAYSQQTRGL LGCIITSLTG RDKNQVEGEV QVVSTATQSF LATCVNGVCW
     1081 TVYHGAGSKT LAGPKGPITQ MYTNVDQDLV GWQAPPGARS LTPCTCGSSD LYLVTRHADV
     1141 IPVRRRGDGK GSLLSPRPVS YLKGSSGGPL LCPSGHAVGI FRAAVCTRGV AKAVDFVPVE
     1201 SMETTMRSPV FTDNSSPPAV PQTFQVAHLH APTGSGKSTK VPAAYAAQGY KVLVLNPSVA
     1261 ATLGFGAYMS KAYGTDPNIR TGVRTITTGA PITYSTYGKF LADGGCSGGA YDIIICDECH
     1321 STDSTTILGI GTVLDQAETA GARLVVLATA TPPGSVTVPH PNIEEVALSN TGEIPFYGKA
     1381 IPIETIRGGR HLIFCHSKKK CDELAAKLSG LGLNAVAYYR GLDVSVIPTS GDVVVVATDA
     1441 LMTGFTGDFD SVIDCNTCVT QTVDFSLDPT FTIETTTVPQ DAVSRSQRRG RTGRGRRGIY
     1501 RFVTPGERPS GMFDSSVLCE CYDAGCAWYE LTPAETSVRL RAYLNTPGLP VCQDHLEFWE
     1561 SVFTGLTHID AHFLSQTKQA GDNFPYLVAY QATVCARAKA PPPSWDQMWK CLIRLKPTLH
     1621 GPTPLLYRLG AVQNEVILTH PITKYIMACM SADLEVVTST WVLVGGVLAA LAAYCLTTGS
     1681 VVIVGRITLS GRPAVIPDRE VLYREFDEME ECASHLPYIE QGMQLAEQFK QKALGLLQTA
     1741 TKQAEAAAPV VESKWRALET FWAKHMWNFI SGIQYLAGLS TLPGNPAIAS LMAFTASITS
     1801 PLTTQSTLLF NILGGWVAAQ LAPPSAASAF VGAGIAGAAV GSIGLGKVLV DILAGYGAGV
     1861 AGALVAFKVM SGQMPSTEDL VNLLPAILSP GALVVGVVCA AILRRHVGPG EGAVQWMNRL
     1921 IAFASRGNHV SPTHYVPESD AAARVTQILS SLTITQLLKR LHQWINEDCS TPCSGSWLRD
     1981 IWDWICTVLT DFKTWLQSKL LPRLPGVPFL SCQRGYKGVW RGDGIMQTTC PCGAQITGHV
     2041 KNGSMRIVGP RTCSNTWCGT FPINAYTTGP CTPSPAPNYS RALWRVAAEE YVEVTRVGDF
     2101 HYVTGMTTDN VKCPCQVPAP EFFTEVDGVR LHRYAPACRP LLREEVVFQV GLNQYLVGSQ
     2161 LPCEPEPDVA VLTSMLTDPS HITAETAKRR LARGSPPSLA SSSASQLSAP SLKATCTTHH
     2221 DSPDADLIEA NLLWRQEMGG NITRVESENK VVILDSFDPL RAEEDDREVS VAAEILRKNR
     2281 KFPPAMPIWA RPDYNPPLLE SWKDPDYVPP VVHGCPLPPT KAPPIPPPRR KRTVVLTEST
     2341 VSSALAELAT KTFGSSESSA IDSGTATAPP DQTSDDGDKG SDVESCSSMP PLEGEPGDPD
     2401 LSDGSWSTVS -EGASEDVVC CSMSYTWTGA LITPCAAEES KLPINPLSNS LLRHHNMVYA
     2461 TTSRSASLRQ KKVTFDRLQV LDDHYQDVLK EMKAKASTVK AKLLSVEEAC KLTPPHSAKS
     2521 KFGYGAKDVR NLSSRAVNHI RSVWKDLLED TETPIDTTVM AKNEVFCVQP EKGGRKPARL
     2581 IVFPDLGVRV CEKMALYDVV STLPQAVMGS SYGFQYSPGQ RVEFLVNAWK SKKCPMGFSY
     2641 DTRCFDSTVT ENDIRVEESI YQCCDLAPEA RQAIRSLTER LYIGGPLTNS KGQNCGYRRC
     2701 RASGVLTTSC GNTLTCYLKA SAACRAAKLQ DCTMLVNGDD LVIICESAGT QEDVANLRVF
     2761 TEAMTRYSAP PGDPPQPAYD LELITSCSSN VSVAHDASGK RVYYLTRDPT TPLARAAWET
     2821 ARHTPVNSWL GNIIMYAPTI WARMILMTHF FSILLVQEQL EKALDCQIYG ACYSIEPLDL
     2881 PQIIERLHGL SAFSLHSYSP GEINRVASCL RKLGVPPLRV WRHRARSVRA KLLSQGGRAA
     2941 TCGKYLFNWA VRTKLKLTPI PGASRLDLSG WFVAGYSGGD IYHSLSRARP RWFMLCLLLL
     3001 SVGVGIYLL- --
//
LOCUS       subtype 1b china  isolate WYHCV366        3012 aa
DEFINITION  subtype 1b china  isolate WYHCV366      3012 aa
TITLE       subtype 1b china  isolate WYHCV366 
ORIGIN

        1 MSTNPKPQRK TKRNTNRRPQ DVKFPGGGQI VGGVYLLPRR GPRLGVRATR KTSERSQPRG
       61 RRQPIPKARR PEGRTWAQPG YPWPLYGNEG MGWAGWLLSP RGSRPSWGPS DPRRRSRNLG
      121 KVIDTLTCGF ADLMGYIPLV GAPLGGAARA LAHGVRVLED GVNYATGNLP GCSFSIFLLA
      181 LLSCLTIPAS AYEVRNVSGV YHVTNDCSNS SIVYEAADMI MHTPGCVPCV RENNSSRCWV
      241 ALTPTLAARN ASVPTKTIRR HVDLLVGAAA FCSAMYVGDL CGSVFLVSQL FTFSPRRHQT
      301 VQDCNCSLYP GHVSGHRMAW DMMMNWSPTA ALVVSQLLRI PQAVVDMVAG AHWGVLAGLA
      361 YYSMVGNWAK VLVVMLLFAG VDG-ETRVSG GVQGHSIRSF TSLFSSGAAQ NIQLVNTNGS
      421 WHINRTALNC NDSLQTGFLA ALFYSHKFNS SGCPERLASC RPIDKFAQGW GPITYAEPDS
      481 SDQRPYCWHY APRPCGIXPA SEVCGPVYCF TPSPVVVGTT DRFGVPTYTW GENETDVLLL
      541 NNTRPPQGNW FGCTWMNATG FTKTCGGPPC NIGGVGNNTL TCPTDCFRKH PEATYAKCGS
      601 GPWLTPRCMV DYPYRLWHYP CTVNFTIFKV RMYVGGVEHR LDAACNWTRG ERCALEDRDR
      661 SELSPLLLST TEWQILPCSF TTLPALSTGL IHLHQNIVDV QYLYGVGSAV VSFVIRWEYV
      721 LLLFLLLADA RVCACLWMML LIAQAEAALE NLVVLNAASV AGAHGVLSFL VFFCAAWYIK
      781 GRLVPGAAYA LYGVWPLLLL LLALPPRAYA MDREMAASCG GAVFVGLMFL TLSPHYKVFL
      841 ARLIWWLQYF ITRAEAHLHV WIPPLNVRGG RDAIILLTCA VHPELIFDIT KLLLAILGPL
      901 TVLQAGIIRV PYFVRAQGLI RACMLVRKVA GGHYVQMALM KLAALTGTYV YDHLTPLRDW
      961 AHAGLRDLAV AVEPVIFSDM EIKIITWGAD TAACGDIILG LPVSARRGKE ILLGPADSFE
     1021 GQGWRLLAPI TAYSQQTRGL LGCIITSLTG RDKNQVEGEV QVVSTATQSF LATCVNGVCW
     1081 TVYHGAGSKT LAGPKGPIIQ MYTNVDQDLV GWQAPPGARS LTPCTCGSSD LYLVTRHADV
     1141 IPVRRRGDGR GSLLSPRPVS YLKGSSGGPL LCPSGHAVGI FRAAVCTRGV AKAVDFVPVE
     1201 SMETTMRSPV FTDNSSPPAV PQTFQVAHLH APTGSGKSTK VPAAYAAQGY KVLVLNPSVA
     1261 ATLGFGAYMS KAHGTDPNIR TGVRTITTGA PITYSTYGKF LADGGCSGGA YDIIICDECH
     1321 STDSTTILGI GTVLDQAETA GARLVVLATA TPPGSVTVPH PNIEEVALSN TGEIPFYGKA
     1381 IPIETIKGGR HLIFCHSKKK CDELAAKLSS LGLNAVAYYR GLDVSVIPAS GDVVVVATDA
     1441 LMTGFTGDFD SVIDCNTCVT QTVDFSLDPT FTIETTTVPQ DAVSRSQRRG RTGRGRRGTY
     1501 RFVTPGERPS GMFDSSVLCE CYDAGCAWYE LTPAETSVRL RAYLNTPGLP VCQDHLEFWE
     1561 SVFTGLTHID AHFLSQTKQA GDNFPYLVAY QATVCARAQA PPPSWDQMWK CLIRLKPTLH
     1621 GPTPLLYRLG AVQNEVILTH PITKYIMACM SADLEVVTST WVLVGGVLAA LAAYCLTTGS
     1681 VVIVGRIILS GRPAVIPDRE VLYREFDEME ECASHLPYIE QGMQLAEQFK QKALGLLQTA
     1741 TKQAEAAAPV VESKWRALET FWAKHMWNFI SGIQYLAGLS TLPGNPAIAS LMAFTASITS
     1801 PLTTQSTLLF NILGGWVAAQ LAPPSAASAF VGAGIAGAAV GSIGLGKVLV DILAGYGAGV
     1861 AGALVAFKVM SGEMPSTEDL VNLLPAILSP GALVVGVVCA AILRRHVGPG EGAVQWMNRL
     1921 IAFASRGNHV SPTHYVPESD AAARVTQILS SLTITQLLKR LHQWINEDCS TPCSGSWLRD
     1981 IWDWICTVLT DFKTWLQSKL LPRLPGVPFL SCQRGYKGVW RGDGIMQTTC PCGAQITGHV
     2041 KNGSMRIVGP RTCSNTWCGT FPINAYTTGP CTPSPAPNYS RALWRVAAEE YVEVTRVGDF
     2101 HYVTGMTTDN VKCPCQVPAP EFFTEVDGVR LHRYAPACRP LLREEVVFQV GLNQYLVGSQ
     2161 LPCEPEPDVA VLTSMLTDPS HITAETAKRR LARGSPPSLA SSSASQLSAP SLKATCTTHH
     2221 DSPDADLIEA NLLWRQEMGG NITRVESENK VVILDSFDPL RAEEDDREVS VAAEILRKTK
     2281 RYPPAMPIWA RPDYNPPLLE SWKDPDYVPP VVHGCPLPPT KAPPIPPPRR KRTVVLTEST
     2341 VSSALAELAT KTFGSSGSSA IDSGTATAPP DQASDDGDKG SDVESYSSMP PLEGEPGDPD
     2401 LSDGSWSTVS -EEASEDVVC CSMSYTWTGA LITPCAAEES KLPINPLSNS LLRHHNMVYA
     2461 TTSRSASLRQ KKVTFDRLQV LDNHYQDVLK EMKAKASTVK AKLLSVEEAC KLTPPHSAKS
     2521 KFGYGAKDVR NLSSRATNHI RSVWKDLLED TETPIDTTIM AKNEVFCVQP EKGGRKPARL
     2581 IVFPDLGVRV CEKMALYDVV STLPQAVMGS SYGFQYSPGQ RVEFLVNAWK SKKCPMGFSY
     2641 DTRCFDSTVT ESDIRVEESI YQCCDLAPEA RQAIRSLTER LYIGGPLTNS KGQNCGYRRC
     2701 RASGVLTTSC GNTLTCYLKA SAACRAAKLQ DCTMLVNGDD LVIICESAGT QEDVANLRVF
     2761 TEAMTRYSAP PGDPPQPAYD LELITSCSSN VSVAHDASGK RVYYLTRDPT TPLARAAWET
     2821 ARHTPVNSWL GNIIMYAPTI WARMILMTHF FSILLVQEQL EKALDCQIYG ACYSIEPLDL
     2881 PQIIERLHGL SAFSLHSYSP GEINRVASCL RKLGVPPLRV WRHRARSVRA KLLSQGGRAA
     2941 TCGKYLFNWA VRTKLKLTPI PGASRLDLSG WFVAGYSGGD IYHSLSRARP RWFMLCLLLL
     3001 SVGVGIYLLP NR
//
LOCUS       1a ref       3047 aa
DEFINITION  1a ref     3047 aa
TITLE       1a ref
ORIGIN

        1 MSTNPKPQRK TKRNTNRRPQ DVKFPGGGQI VGGVYLLPRR GPRLGVRATR KTSERSQPRG
       61 RRQPIPKARR PEGRTWAQPG YPWPLYGNEG CGWAGWLLSP RGSRPSWGPT DPRRRSRNLG
      121 KVIDTLTCGF ADLMGYIPLV GAPLGGAARA LAHGVRVLED GVNYATGNLP GCSFSIFLLA
      181 LLSCLTVPAS AYQVRNSSGL YHVTNDCPNS SIVYEAADAI LHTPGCVPCV REGNASRCWV
      241 AVTPTVATRD GKLPTTQLRR HIDLLVGSAT LCSALYVGDL CGSVFLVGQL FTFSPRRHWT
      301 TQDCNCSIYP GHITGHRMAW DMMMNWSPTA ALVVAQLLRI PQAIMDMIAG AHWGVLAGIA
      361 YFSMVGNWAK VLVVLLLFAG VDAETHVTGG SAGRTTAGLV GLLTPGAKQN IQLINTNGSW
      421 HINSTALNCN ESLNTGWLAG LFYQHKFNSS GCPERLASCR RLTDFAQGWG PISYAN-GSG
      481 -LDERPYCWH YPPRPCGIVP AKSVCGPVYC FTPSPVVVGT TDRSGAPTYS WGANDTDVFV
      541 LNNTRPPLGN WFGCTWMNST GFTKVCGAPP CVIGG----V GNNT-LLCPT DCFRKHPEAT
      601 YSRCGSGPWI TPRCMVDYPY RLWHYPCTIN YTIFKVRMYV GGVEHRLEAA CNWTRGERCD
      661 LEDRDRSELS PLLLSTTQWQ VLPCSFTTLP ALSTGLIHLH QNIVDVQYLY GVGSSIASWA
      721 IKWEYVVLLF LLLADARVCS CLWMMLLISQ AEAALENLVI LNAASLAGTH GLVSFLVFFC
      781 FAWYLKGRWV PGAVYAFYGM WPLLLLLLAL PQRAYALDTE VAASCGGVVL VGLMALTLSP
      841 YYKRYISWCM WWLQYFLTRV EAQLHVWVPP LNVRGGRDAV ILLMCVVHPT LVFDITKLLL
      901 AIFGPLWILQ ASLLKVPYFV RVQGLLRICA LARKIAGGHY VQMAIIKLGA LTGTYVYNHL
      961 TPLRDWAHNG LRDLAVAVEP VVFSRMETKL ITWGADTAAC GDIINGLPVS ARRGQEILLG
     1021 PADGMVSKGW RLLAPITAYA QQTRGLLGCI ITSLTGRDKN QVEGEVQIVS TATQTFLATC
     1081 INGVCWTVYH GAGTRTIASP KGPVIQMYTN VDQDLVGWPA PQGSRSLTPC TCGSSDLYLV
     1141 TRHADVIPVR RRGDSRGSLL SPRPISYLKG SSGGPLLCPA GHAVGLFRAA VCTRGVAKAV
     1201 DFIPVENLET TMRSPVFTDN SSPPAVPQSF QVAHLHAPTG SGKSTKVPAA YAAQGYKVLV
     1261 LNPSVAATLG FGAYMSKAHG VDPNIRTGVR TITTGSPITY STYGKFLADG GCSGGAYDII
     1321 ICDECHSTDA TSILGIGTVL DQAETAGARL VVLATATPPG SVTVSHPNIE EVALSTTGEI
     1381 PFYGKAIPLE VIKGGRHLIF CHSKKKCDEL AAKLVALGIN AVAYYRGLDV SVIPTSGDVV
     1441 VVSTDALMTG FTGDFDSVID CNTCVTQTVD FSLDPTFTIE TTTLPQDAVS RTQRRGRTGR
     1501 GKPGIYRFVA PGERPSGMFD SSVLCECYDA GCAWYELTPA ETTVRLRAYM NTPGLPVCQD
     1561 HLEFWEGVFT GLTHIDAHFL SQTKQSGENF PYLVAYQATV CARAQAPPPS WDQMWKCLIR
     1621 LKPTLHGPTP LLYRLGAVQN EVTLTHPITK YIMTCMSADL EVVTSTWVLV GGVLAALAAY
     1681 CLSTGCVVIV GRIVLSGKPA IIPDREVLYQ EFDEMEECSQ HLPYIEQGMM LAEQFKQKAL
     1741 GLLQTASRQA EVITPAVQTN WQKLEVFWAK HMWNFISGIQ YLAGLSTLPG NPAIASLMAF
     1801 TAAVTSPLTT GQTLLFNILG GWVAAQLAAP GAATAFVGAG LAGAAIGSVG LGKVLVDILA
     1861 GYGAGVAGAL VAFKIMSGEV PSTEDLVNLL PAILSPGALV VGVVCAAILR RHVGPGEGAV
     1921 QWMNRLIAFA SRGNHVSPTH YVPESDAAAR VTAILSSLTV TQLLRRLHQW ISSECTTPCS
     1981 GSWLRDIWDW ICEVLSDFKT WLKAKLMPQL PGIPFVSCQR GYRGVWRGDG IMHTRCHCGA
     2041 EITGHVKNGT MRIVGPRTCR NMWSGTFPIN AYTTGPCTPL PAPNYKFALW RVSAEEYVEI
     2101 RRVGDFHYVS GMTTDNLKCP CQIPSPEFFT ELDGVRLHRF APPCKPLLRE EVSFRVGLHE
     2161 YPVGSQLPCE PEPDVAVLTS MLTDPSHITA EAAGRRLARG SPPSMASSSA SQLSAPSLKA
     2221 TCTANHDSPD AELIEANLLW RQEMGGNITR VESENKVVIL DSFDPLVAEE -DEREVSVPA
     2281 EILRK-SRRF ARALPVWARP DYNPPLVETW KKPDYEPPVV HGCPLPPPRS PPVPPPRKKR
     2341 -TVVLTESTL STALAELATK SFGSSSTSGI TGDNTTTSSE PAPSG---CP PDS---DVES
     2401 YSSMPPLEGE PGDPDLS--- ---------- -------DGS WSTVSSGADT EDVVCCSMSY
     2461 SWTGALVTPC AAEEQKLPIN ALSNSLLRHH NLVYSTTSRS ACQRQKKVTF DRLQVLDSHY
     2521 QDVLKEVKAA ASKVKANLLS VEEACSLTPP HSAKSKFGYG AKDVRCHARK AVAHINSVWK
     2581 DLLEDSVTPI DTTIMAKNEV FCVQPEKGGR KPARLIVFPD LGVRVCEKMA LYDVVSKLPL
     2641 AVMGSSYGFQ YSPGQRVEFL VQAWKSKKTP MGFSYDTRCF DSTVTESDIR TEEAIYQCCD
     2701 LDPQARVAIK SLTERLYVGG PLTNSRGENC GYRRCRASGV LTTSCGNTLT CYIKARAACR
     2761 AAGLQDCTML VCGDDLVVIC ESAGVQEDAA SLRAFTEAMT RYSAPPGDPP QPEYDLELIT
     2821 SCSSNVSVAH DGAGKRVYYL TRDPTTPLAR AAWETARHTP VNSWLGNIIM FAPTLWARMI
     2881 LMTHFFSVLI ARDQLEQALN CEIYGACYSI EPLDLPPIIQ RLHGLSAFSL HSYSPGEINR
     2941 VAACLRKLGV PPLRAWRHRA RSVRARLLSR GGRAAICGKY LFNWAVRTKL KLTPIAAAGR
     3001 LDLSGWFTAG YSGGDIYHSV SHARPRWFWF CLLLLAAGVG IYLLPNR
//
