# Supplementary material for: Antibodies Targeting Novel Neutralizing Epitopes of Hepatitis C Virus Glycoprotein Preclude Genotype 2 Virus Infection
Source: PLoS One. 2015 Sep 25;10(9):e0138756. doi: 10.1371/journal.pone.0138756 (PMC4583415; doi:10.1371/journal.pone.0138756)
Supplement: S2 File — (ZIP) [file pone.0138756.s004.zip]

Archive with 3 entries (2 files):
- S3
- __MACOSX/
- __MACOSX/._S3
